# Supplementary material for: The impact of periconceptional folate on the DNA methylome of acute lymphoblastic leukemia
Source: Leukemia. 2026 Mar 24;40(6):1189–202. doi: 10.1038/s41375-026-02866-w (PMC13233301; doi:10.1038/s41375-026-02866-w)
Supplement: Supplementary file 1 — Supplemental Tables [file 41375_2026_2866_MOESM1_ESM.xlsx]

## Sheet: Table S1
Supplemental Table S1: Differentially methylated regions identified by Comb P from Meta-Analysis of Set A and Set B Leukemic blast EWAS
Chrom	Start Pos	End Pos	Min P	N Probes	Z P	Z Sidak P
chr1	847816	849540	8.327e-11	5	7.36e-14	1.512e-11
chr1	856059	857657	1.379e-06	4	1.151e-07	2.551e-05
chr1	894056	894601	3.115e-26	6	7.141e-14	4.637e-11
chr1	895869	896763	5.123e-06	7	8.163e-07	0.0003232
chr1	900550	902025	5.676e-09	8	1.829e-05	0.00438
chr1	917655	919916	3.47e-06	7	9.014e-06	0.001411
chr1	933306	935139	7.24e-07	6	3.099e-05	0.005967
chr1	936229	937048	1.623e-07	7	2.359e-06	0.001019
chr1	948740	948893	1.884e-36	3	3.87e-38	8.955e-35
chr1	954619	956799	1.937e-24	12	9.38e-18	1.523e-15
chr1	967561	968558	3.253e-11	3	5.179e-06	0.001838
chr1	976707	977003	1.002e-15	2	1.307e-16	1.328e-13
chr1	978398	979589	0.0008174	3	1.33e-05	0.003947
chr1	981164	981566	5.436e-06	4	4.479e-05	0.03868
chr1	994498	995180	4.517e-05	5	6.357e-06	0.003295
chr1	999599	1000856	3.191e-05	6	6.977e-06	0.001963
chr1	1003376	1005398	4.835e-08	10	3.407e-07	5.965e-05
chr1	1016470	1018254	9.556e-06	4	1.22e-06	0.000242
chr1	1022900	1024608	6.422e-09	9	5.349e-09	1.109e-06
chr1	1027520	1027729	1.921e-08	4	4.759e-09	8.062e-06
chr1	1049864	1051907	1.465e-16	9	2.278e-16	3.852e-14
chr1	1057683	1058439	6.313e-09	3	9.98e-12	4.674e-09
chr1	1067099	1068089	0.0004724	4	9.467e-05	0.03329
chr1	1072197	1073529	6.041e-22	7	2.32e-16	5.906e-14
chr1	1076166	1076431	3.842e-05	3	1.395e-05	0.01847
chr1	1078147	1079622	2.216e-13	4	1.596e-10	3.831e-08
chr1	1083642	1084147	6.831e-05	2	1.319e-06	0.0009242
chr1	1092940	1093457	0.0001047	2	2.501e-05	0.01698
chr1	1095607	1095737	2.214e-07	2	6.123e-08	0.0001667
chr1	1099583	1101431	2.487e-12	10	2.893e-09	5.543e-07
chr1	1109676	1111095	4.464e-07	5	6.675e-07	0.0001665
chr1	1114579	1115083	7.84e-08	7	2.689e-07	0.0001889
chr1	1118157	1118965	0.000422	3	8.338e-06	0.003647
chr1	1141617	1142405	2.401e-11	7	4.366e-10	1.962e-07
chr1	1143751	1144203	1.762e-15	3	4.472e-14	3.505e-11
chr1	1148315	1149661	1.744e-08	5	9.277e-05	0.02411
chr1	1152914	1155026	3.696e-06	7	1.899e-05	0.003179
chr1	1159282	1159412	2.298e-06	3	7.111e-07	0.001935
chr1	1162156	1163894	3.402e-12	7	1.639e-14	3.347e-12
chr1	1166824	1166916	7.787e-15	2	1.093e-15	4.272e-12
chr1	1168432	1168550	5.74e-22	3	4.43e-23	1.329e-19
chr1	1189466	1190798	4.202e-15	11	3.355e-08	8.917e-06
chr1	1203256	1203564	1.254e-06	3	3.766e-07	0.0004327
chr1	1207789	1209720	6.964e-06	8	7.406e-10	1.358e-07
chr1	1226929	1228289	0.0007692	4	3.079e-06	0.0008013
chr1	1229351	1229790	5.047e-18	4	5.676e-18	4.577e-15
chr1	1230919	1231878	6.992e-05	2	1.399e-06	0.0005165
chr1	1238436	1238797	2.157e-05	5	1.125e-05	0.01098
chr1	1242730	1244644	5.018e-29	12	4.573e-27	8.458e-25
chr1	1249102	1249367	3.407e-07	2	9.615e-08	0.0001284
chr1	1261353	1262818	0.0001923	4	2.468e-06	0.0005963
chr1	1271478	1273375	6.537e-06	7	5.552e-08	1.036e-05
chr1	1284268	1285252	1.556e-08	4	4.955e-07	0.0001783
chr1	1289806	1290712	2.226e-05	7	8.348e-06	0.003257
chr1	1294629	1295077	2.677e-07	3	5.598e-07	0.0004423
chr1	1306946	1307667	1.405e-22	2	1.967e-33	9.656e-31
chr1	1309161	1310978	5.595e-15	8	1.987e-15	3.894e-13
chr1	1321869	1323192	3.728e-09	8	2.734e-09	7.315e-07
chr1	1333778	1336592	1.033e-17	14	6.691e-12	8.419e-10
chr1	1342230	1343260	5.685e-16	8	8.744e-11	3.006e-08
chr1	1368846	1370775	8.87e-15	9	4.576e-15	8.354e-13
chr1	1396086	1396125	1.427e-12	2	2.426e-13	2.202e-09
chr1	1406266	1407180	9.942e-12	5	1.971e-11	7.637e-09
chr1	1446840	1447567	2.177e-10	8	1.655e-09	8.06e-07
chr1	1464509	1465190	1.31e-08	2	3.928e-09	2.042e-06
chr1	1470836	1474399	2.383e-08	14	1.404e-07	1.395e-05
chr1	1483130	1483257	1.034e-08	3	2.49e-09	6.94e-06
chr1	1509362	1510883	4.173e-31	8	3.854e-19	8.97e-17
chr1	1534392	1536101	2.3e-08	6	8.973e-13	1.859e-10
chr1	1549799	1550879	2.55e-12	10	6.169e-11	2.022e-08
chr1	1551902	1552796	0.001056	3	0.0001071	0.04151
chr1	1565541	1566860	3.684e-09	7	3.42e-10	9.181e-08
chr1	1590443	1590717	2.665e-05	5	9.458e-06	0.01215
chr1	1597086	1597720	2.042e-08	4	8.455e-09	4.722e-06
chr1	1609388	1609972	5.301e-14	3	1.275e-10	7.73e-08
chr1	1685723	1685970	3.723e-05	4	1.349e-05	0.01915
chr1	1687532	1690389	3.465e-07	10	1.722e-07	2.134e-05
chr1	1695391	1695585	1.074e-05	2	3.618e-06	0.006582
chr1	1709203	1710663	2.403e-17	8	1.472e-16	2.687e-14
chr1	1821981	1823379	1.748e-23	10	2.756e-13	6.981e-11
chr1	1840100	1841314	3.871e-18	5	2.902e-17	8.463e-15
chr1	1844801	1845396	2.764e-05	2	2.673e-05	0.01578
chr1	1848649	1851542	1.511e-16	20	1.222e-10	1.495e-08
chr1	1885948	1886865	0.0008188	4	4.464e-05	0.01709
chr1	1906334	1907658	2.688e-05	4	1.909e-05	0.005092
chr1	1916718	1916894	2.65e-05	2	9.403e-06	0.01874
chr1	1935048	1935561	3.458e-09	6	2.513e-08	1.734e-05
chr1	1950036	1950725	3.41e-07	5	6.409e-08	3.293e-05
chr1	1957073	1957805	2.706e-06	5	7.838e-06	0.003784
chr1	1959442	1959832	1.902e-07	6	1.963e-07	0.0001782
chr1	1978115	1978732	1.577e-06	2	3.669e-10	2.106e-07
chr1	1981268	1981825	9.772e-06	5	5.547e-05	0.03464
chr1	2024593	2025796	0.001283	4	0.0001157	0.03348
chr1	2035087	2039671	5.77e-15	12	5.437e-15	4.201e-13
chr1	2043439	2043853	3.999e-08	5	1.642e-07	0.0001404
chr1	2046506	2046928	1.111e-07	4	5.925e-06	0.004959
chr1	2058230	2059086	2.775e-06	4	5.52e-08	2.283e-05
chr1	2085526	2085751	1.681e-05	3	9.597e-06	0.01499
chr1	2096722	2097158	1.577e-11	2	6.643e-10	5.394e-07
chr1	2098929	2100169	4.015e-07	5	7.616e-05	0.02151
chr1	2117425	2118288	3.31e-09	3	3.161e-10	1.297e-07
chr1	2126151	2127505	1.61e-07	6	3.006e-11	7.861e-09
chr1	2135945	2137325	1.051e-05	6	2.752e-05	0.007036
chr1	2160666	2161049	0.0002144	2	1.528e-05	0.01403
chr1	2163437	2163472	1.313e-07	2	3.543e-08	0.0003583
chr1	2179933	2180027	1.683e-08	2	4.144e-09	1.561e-05
chr1	2187457	2189027	1.851e-26	4	2.928e-12	6.603e-10
chr1	2202931	2203648	4.941e-05	5	5.738e-05	0.02793
chr1	2221807	2222674	1.839e-31	6	9.213e-38	3.762e-35
chr1	2224678	2225299	1.013e-06	3	3.463e-05	0.01955
chr1	2231925	2232481	2.242e-35	4	5.968e-25	3.8e-22
chr1	2237543	2239768	1.802e-11	8	1.482e-13	2.358e-11
chr1	2241654	2241792	1.55e-08	2	3.803e-09	9.757e-06
chr1	2246464	2247066	1.406e-09	4	3.14e-09	1.847e-06
chr1	2248719	2251570	1.292e-13	9	7.109e-12	8.828e-10
chr1	2270516	2271665	4.708e-07	7	4.138e-06	0.001274
chr1	2275972	2276565	2.14e-07	4	1.722e-08	1.028e-05
chr1	2284179	2285178	1.506e-12	4	2.863e-09	1.014e-06
chr1	2318649	2319796	2.688e-08	5	1.239e-08	3.825e-06
chr1	2322543	2323763	3.754e-36	9	1.836e-22	5.327e-20
chr1	2328848	2329589	7.002e-11	5	3.532e-13	1.687e-10
chr1	2333551	2338210	4.45e-08	23	2.118e-11	1.609e-09
chr1	2343726	2346088	2.256e-25	23	1.526e-11	2.287e-09
chr1	2349553	2350197	1.203e-06	5	3.464e-08	1.904e-05
chr1	2373855	2375690	0.000906	5	3.838e-06	0.0007403
chr1	2391241	2391837	6.14e-07	4	7.234e-08	4.297e-05
chr1	2411004	2411643	6.45e-08	8	8.304e-06	0.00459
chr1	2412743	2413705	1.67e-13	2	4.017e-10	1.478e-07
chr1	2425860	2425888	4.124e-11	2	7.951e-12	1.005e-07
chr1	2427655	2430249	2.594e-14	10	1.007e-12	1.375e-10
chr1	2439901	2440596	7.679e-17	6	1.079e-13	5.497e-11
chr1	2444426	2446982	2.376e-05	9	2.633e-07	3.647e-05
chr1	2448477	2448939	1.295e-05	2	2.132e-06	0.001632
chr1	2452167	2452844	2.772e-05	2	3.109e-06	0.001624
chr1	2456436	2459224	1.086e-18	18	1.592e-18	2.022e-16
chr1	2461278	2462364	1.72e-10	8	5.162e-09	1.683e-06
chr1	2477805	2479645	0	6	0	0
chr1	2516401	2518505	1.943e-30	14	3.303e-24	5.558e-22
chr1	2524107	2525548	4.238e-06	3	2.701e-08	6.637e-06
chr1	2536647	2537585	2.168e-05	4	7.166e-06	0.002701
chr1	2542359	2542815	4.643e-05	2	6.616e-07	0.0005135
chr1	2559320	2561122	7.325e-09	10	5.942e-10	1.167e-07
chr1	2574031	2574885	3.478e-17	7	1.736e-20	7.197e-18
chr1	2705733	2707573	4.013e-05	6	6.475e-08	1.246e-05
chr1	2716877	2717193	1.43e-09	4	3.17e-10	3.552e-07
chr1	2782699	2783100	4.541e-11	3	6.349e-08	5.605e-05
chr1	2801085	2801389	3.212e-05	3	1.153e-05	0.01334
chr1	2822012	2823861	0.0003923	5	0.0001255	0.02375
chr1	2835823	2836643	0.0009815	4	6.859e-05	0.02918
chr1	2840177	2840308	7.073e-06	3	2.328e-06	0.006272
chr1	2847632	2848427	1.776e-05	4	8.102e-05	0.03544
chr1	2849495	2851502	4.017e-18	7	2.86e-09	5.046e-07
chr1	2863098	2863146	5.643e-09	2	1.324e-09	9.763e-06
chr1	2885085	2885244	8.317e-07	4	2.449e-07	0.0005451
chr1	2928403	2929594	4.967e-11	6	3.014e-13	8.96e-11
chr1	2939463	2940238	0.0001926	2	9.689e-05	0.0433
chr1	2979311	2980937	0	7	1.815e-25	3.951e-23
chr1	2984218	2985692	7.85e-13	12	1.64e-12	3.938e-10
chr1	2987332	2987961	2.488e-08	5	1.087e-07	6.12e-05
chr1	2992414	2992640	1.656e-07	3	4.519e-08	7.08e-05
chr1	2994051	2994372	9.678e-05	2	3.719e-05	0.04019
chr1	2995506	2995604	1.591e-07	2	4.333e-08	0.0001565
chr1	3001002	3001128	5.581e-07	3	1.612e-07	0.0004527
chr1	3003609	3003690	7.626e-06	2	2.52e-06	0.01095
chr1	3007701	3008033	4.149e-08	4	2.792e-06	0.002973
chr1	3036916	3038707	4.222e-11	5	1.012e-14	1.997e-12
chr1	3050837	3051925	0.000779	5	3.884e-05	0.01256
chr1	3100143	3101428	6.477e-05	5	3.299e-05	0.00905
chr1	3103048	3104042	1.131e-06	3	7.371e-07	0.0002625
chr1	3133763	3135375	2.539e-07	7	5.125e-07	0.0001125
chr1	3141992	3142530	0.0002264	2	6.365e-06	0.00418
chr1	3155161	3155965	2.225e-22	3	1.093e-15	4.888e-13
chr1	3157287	3159208	2.943e-06	8	3.305e-06	0.0006089
chr1	3162676	3165391	6.007e-09	12	1.148e-07	1.497e-05
chr1	3191219	3193118	1.303e-08	6	0.0001506	0.02769
chr1	3201858	3201953	6.25e-12	2	1.12e-12	4.174e-09
chr1	3234007	3234644	0.0001456	4	4.132e-05	0.02271
chr1	3272662	3272732	8.302e-06	2	2.756e-06	0.01384
chr1	3289798	3289994	3.723e-05	3	1.349e-05	0.02407
chr1	3303887	3303958	5.772e-07	2	1.67e-07	0.0008322
chr1	3305629	3307215	1.076e-10	5	1.039e-07	2.319e-05
chr1	3308286	3308549	4.947e-06	2	1.596e-06	0.002146
chr1	3309864	3310268	5.601e-07	3	5.991e-07	0.0005249
chr1	3323806	3324671	7.42e-05	2	1.755e-05	0.007158
chr1	3330139	3332264	1.018e-11	10	3.511e-09	5.85e-07
chr1	3352435	3352986	2.718e-05	5	1.21e-05	0.007743
chr1	3383871	3385687	4.898e-06	4	3.631e-07	7.079e-05
chr1	3392638	3395258	7.122e-14	7	3.719e-09	5.025e-07
chr1	3407936	3408036	2.692e-15	2	3.638e-16	1.179e-12
chr1	3416414	3417081	1.096e-06	2	1.685e-06	0.0008938
chr1	3498101	3499759	1.534e-05	3	7.668e-08	1.637e-05
chr1	3514921	3515194	1.87e-06	3	5.726e-07	0.0007423
chr1	3554782	3556705	9.72e-05	7	3.575e-05	0.00656
chr1	3559568	3559966	8.004e-07	4	5.152e-07	0.0004582
chr1	3561824	3564676	2.814e-08	12	9.049e-08	1.123e-05
chr1	3566304	3569899	7.445e-20	38	4.204e-20	4.14e-18
chr1	3600735	3600879	7.556e-12	3	1.364e-12	3.353e-09
chr1	3615390	3616642	3.453e-05	6	5.866e-06	0.001657
chr1	3649250	3649890	1.569e-08	6	4.234e-05	0.02315
chr1	3712654	3713352	5.883e-38	7	9.995e-26	5.07e-23
chr1	3731301	3731835	1.182e-10	7	1.816e-10	1.204e-07
chr1	3772978	3775334	1.529e-30	15	1.205e-13	1.812e-11
chr1	3791610	3792137	1.11e-06	2	4.011e-06	0.002691
chr1	3816166	3818083	5.57e-25	11	1.653e-21	3.054e-19
chr1	3822352	3824447	1.938e-10	9	1.997e-09	3.375e-07
chr1	3826803	3827651	1.845e-13	2	3.378e-16	1.39e-13
chr1	4068511	4068541	2.595e-06	2	8.081e-07	0.009491
chr1	4087214	4087676	1.279e-06	3	5.296e-05	0.03977
chr1	4193806	4194412	1.475e-05	3	4.319e-06	0.00252
chr1	4577320	4577365	1.865e-05	2	6.484e-06	0.04973
chr1	4714008	4715615	1.499e-15	10	5.83e-13	1.285e-10
chr1	4749249	4749733	0.0001248	2	2.151e-05	0.01561
chr1	4770676	4773089	2.011e-08	7	1.931e-11	2.833e-09
chr1	4837112	4837122	4.429e-06	2	1.42e-06	0.04904
chr1	4848991	4849063	3.175e-07	2	8.925e-08	0.0004388
chr1	5037068	5037097	6.154e-06	2	2.01e-06	0.02424
chr1	5770367	5771047	8.251e-12	2	2.206e-10	1.149e-07
chr1	5893532	5895056	1.769e-05	5	2.401e-05	0.005562
chr1	5917393	5918462	1.246e-10	6	1.393e-08	4.615e-06
chr1	5919854	5920514	3.84e-05	4	3.821e-07	0.000205
chr1	5922686	5923309	1.217e-08	6	1.856e-08	1.055e-05
chr1	5931389	5932625	5.946e-08	8	1.186e-06	0.0003398
chr1	5936617	5937680	2.882e-09	6	2.267e-08	7.551e-06
chr1	5943005	5943175	2.437e-08	2	6.106e-09	1.272e-05
chr1	5948555	5948600	1.763e-08	2	4.349e-09	3.421e-05
chr1	5950209	5951028	1.028e-10	6	1.07e-09	4.627e-07
chr1	5956985	5958381	3.664e-07	6	1.284e-07	3.256e-05
chr1	6085799	6086483	6.421e-40	6	6.737e-30	3.487e-27
chr1	6088550	6089454	3.56e-33	2	3.169e-22	1.241e-19
chr1	6169384	6170117	4.311e-06	3	9.651e-06	0.004651
chr1	6171680	6171788	2.5e-06	2	7.774e-07	0.002545
chr1	6187633	6188946	6.972e-08	5	3.244e-07	8.748e-05
chr1	6201851	6202177	3.587e-08	3	9.135e-09	9.921e-06
chr1	6208717	6209018	8.202e-07	3	2.414e-07	0.0002839
chr1	6239970	6240508	1.161e-09	5	1.001e-11	6.587e-09
chr1	6259145	6261146	1.585e-13	10	4.666e-10	8.256e-08
chr1	6265071	6266753	2.302e-11	12	1.531e-12	3.222e-10
chr1	6268790	6269635	2.063e-12	6	2.122e-12	8.892e-10
chr1	6295368	6297128	4.409e-12	10	2.366e-14	4.757e-12
chr1	6309300	6310439	1.121e-06	4	2.357e-05	0.007301
chr1	6320450	6321737	1.855e-05	7	0.0001801	0.04834
chr1	6419608	6419767	2.887e-13	2	4.619e-14	1.028e-10
chr1	6445632	6446234	3.947e-08	5	3.167e-06	0.001861
chr1	6519923	6521856	1.078e-07	6	1.953e-08	3.577e-06
chr1	6530205	6531727	3.007e-05	7	2.877e-06	0.000669
chr1	6545157	6546839	2.638e-07	8	2.041e-07	4.295e-05
chr1	6550171	6551105	7.483e-14	7	3.697e-07	0.0001401
chr1	6552273	6553510	4.111e-05	4	1.768e-05	0.005048
chr1	6611319	6612221	0.001056	2	2.457e-05	0.009598
chr1	6614341	6615604	3.098e-10	11	2.918e-08	8.179e-06
chr1	6639570	6640976	1.619e-16	9	1.064e-11	2.678e-09
chr1	6649009	6649337	5.107e-07	3	1.469e-07	0.0001586
chr1	6651358	6651517	1.304e-07	2	3.517e-08	7.831e-05
chr1	6653230	6653941	6.178e-08	4	1.677e-07	8.349e-05
chr1	6657176	6657644	1.493e-08	2	5.975e-07	0.0004519
chr1	6660403	6664268	0	13	5.008e-50	4.587e-48
chr1	6684919	6685996	5.986e-25	9	2.844e-20	9.348e-18
chr1	6688542	6688679	9.143e-07	3	2.705e-07	0.0006987
chr1	6761379	6762600	1.91e-11	10	2.751e-07	7.977e-05
chr1	6844145	6846160	1.477e-16	12	1.001e-12	1.759e-10
chr1	7021611	7022284	2.934e-08	5	1.001e-09	5.267e-07
chr1	7318905	7319248	3.25e-07	2	7.501e-07	0.000774
chr1	7739043	7739886	1.63e-08	3	5.339e-06	0.00224
chr1	7763225	7763567	0.0004598	2	7.859e-06	0.008103
chr1	7764642	7765564	9.837e-06	6	3.485e-05	0.01329
chr1	7830103	7830468	5.306e-05	3	3.503e-07	0.0003397
chr1	7831811	7832357	2.484e-26	3	4.291e-20	2.782e-17
chr1	7844450	7845070	3.526e-13	4	8.827e-15	5.072e-12
chr1	7913067	7914143	4.211e-05	5	4.566e-05	0.01491
chr1	8004329	8005108	3.105e-05	2	3.319e-06	0.001507
chr1	8021250	8021962	8.847e-22	8	6.745e-20	3.354e-17
chr1	8044553	8044581	5.095e-08	2	1.318e-08	0.0001666
chr1	8086588	8087590	0.0001698	6	5.377e-06	0.001898
chr1	8181555	8181647	1.557e-07	2	4.234e-08	0.0001629
chr1	8277080	8277394	8.06e-05	2	3.061e-05	0.03393
chr1	8383171	8386571	2.933e-08	15	1.034e-10	1.077e-08
chr1	8390233	8390746	1.226e-06	5	2.253e-06	0.001554
chr1	8394362	8395557	3.322e-05	6	0.0001023	0.02987
chr1	8403631	8404216	1.855e-07	5	3.104e-09	1.879e-06
chr1	8407891	8408752	6.26e-07	3	2.525e-07	0.0001038
chr1	8457417	8457758	4.871e-19	2	4.023e-19	4.177e-16
chr1	8483390	8484417	9.644e-19	10	2.009e-19	6.926e-17
chr1	8763006	8763838	5.463e-19	4	1.757e-23	7.477e-21
chr1	8877013	8878193	0	8	0	0
chr1	8937448	8939529	6.031e-25	13	1.298e-11	2.208e-09
chr1	9097422	9098035	5.089e-14	2	8.655e-20	4.999e-17
chr1	9129487	9129648	1.226e-08	3	2.977e-09	6.546e-06
chr1	9189111	9190516	4.584e-08	10	1.896e-07	4.779e-05
chr1	9255815	9258033	7.713e-24	8	3.305e-17	5.275e-15
chr1	9294911	9295432	0	4	0	0
chr1	9380566	9381431	7.198e-07	5	4.961e-07	0.000203
chr1	9427305	9427707	9.496e-09	4	4.747e-09	4.181e-06
chr1	9460204	9460830	7.127e-20	2	2.714e-13	1.535e-10
chr1	9486780	9486939	3.89e-24	2	2.483e-25	5.528e-22
chr1	9488706	9489248	1.589e-22	5	2.552e-17	1.667e-14
chr1	9599067	9600443	5.27e-13	8	1.122e-09	2.888e-07
chr1	9648299	9649516	2.097e-08	7	1.757e-07	5.11e-05
chr1	9656984	9657892	0.001118	2	4.395e-05	0.01699
chr1	9664395	9664890	2.961e-06	3	3.776e-07	0.0002701
chr1	9666618	9666902	9.791e-05	2	3.766e-05	0.04586
chr1	9670668	9671004	1.492e-05	5	7.738e-06	0.00812
chr1	9686523	9687471	0	5	6.266e-57	2.34e-54
chr1	9710821	9712928	9.973e-22	9	9.621e-25	1.617e-22
chr1	9714280	9714845	2.228e-13	5	4.594e-12	2.879e-09
chr1	9747772	9748107	1.757e-05	2	3.632e-05	0.03765
chr1	9749717	9751353	2.372e-11	5	1.341e-09	2.902e-07
chr1	9882851	9885909	1.072e-34	10	2.419e-10	2.8e-08
chr1	9969424	9971115	7.183e-42	12	1.087e-24	2.276e-22
chr1	10001911	10003752	0	13	0	0
chr1	10056837	10058340	1.964e-21	12	1.479e-10	3.484e-08
chr1	10092629	10093824	2.124e-38	10	4.373e-42	1.296e-39
chr1	10270439	10270735	1.062e-08	6	2.563e-09	3.066e-06
chr1	10458441	10459695	8.43e-11	11	1.885e-05	0.005308
chr1	10487953	10488281	2.92e-05	2	1.042e-05	0.01119
chr1	10490043	10491304	1.687e-28	9	6.872e-10	1.929e-07
chr1	10508598	10510054	3.091e-06	7	1.741e-08	4.234e-06
chr1	10531991	10532886	5.381e-11	10	3.616e-10	1.43e-07
chr1	10534809	10535585	1.56e-23	8	7.865e-21	3.588e-18
chr1	10683577	10684392	4.013e-06	4	5.809e-09	2.523e-06
chr1	10698313	10700647	8.844e-18	8	6.978e-15	1.061e-12
chr1	10709185	10712421	4.258e-07	9	6.994e-09	7.652e-07
chr1	10713944	10714701	2.678e-05	5	1.948e-07	9.111e-05
chr1	10719619	10720993	2.665e-06	8	4.815e-07	0.0001241
chr1	10726728	10726865	1.378e-11	2	2.546e-12	6.58e-09
chr1	10730684	10733030	2.053e-07	10	3.405e-07	5.138e-05
chr1	10753774	10753832	2.846e-14	2	4.181e-15	2.575e-11
chr1	10757892	10758995	0.001067	3	2.282e-05	0.007297
chr1	10855062	10857110	2.545e-07	9	1.177e-06	0.0002035
chr1	10895517	10896004	0.0003806	4	1.696e-05	0.01226
chr1	10948457	10949944	4.633e-06	3	5.27e-10	1.255e-07
chr1	11000722	11001038	6.576e-07	2	1.914e-07	0.0002144
chr1	11020631	11021217	1.406e-05	3	3.098e-05	0.01854
chr1	11024083	11025263	1.172e-11	5	3.148e-06	0.0009439
chr1	11072742	11073233	2.624e-12	3	9.412e-16	6.404e-13
chr1	11119628	11121054	1.698e-36	8	7.242e-30	1.798e-27
chr1	11158987	11160205	4.477e-07	10	6.404e-08	1.861e-05
chr1	11249037	11249539	7.879e-11	4	3.186e-11	2.247e-08
chr1	11322191	11323253	0	12	2.403e-34	8.011e-32
chr1	11332576	11333577	2.268e-25	9	9.454e-18	3.344e-15
chr1	11473272	11473348	5.081e-08	3	1.314e-08	6.122e-05
chr1	11561497	11562134	5.141e-12	6	1.333e-12	7.41e-10
chr1	11724057	11724245	7.813e-08	3	2.057e-08	3.874e-05
chr1	11740665	11741841	4.663e-23	11	1.661e-13	5e-11
chr1	11750569	11752772	1.746e-08	10	2.575e-06	0.0004138
chr1	11779326	11779803	2.106e-16	3	4.256e-20	3.159e-17
chr1	11795409	11796573	1.16e-28	12	7.207e-12	2.192e-09
chr1	11822116	11822296	5.591e-07	3	1.615e-07	0.0003175
chr1	11865352	11866930	2.37e-25	15	5.615e-24	1.26e-21
chr1	11898405	11898805	1.595e-08	5	7.84e-09	6.939e-06
chr1	11905866	11906187	2.306e-05	2	8.119e-06	0.008915
chr1	11907324	11908347	5.885e-20	6	3.338e-18	1.155e-15
chr1	11917550	11919699	7.211e-09	11	0.0002627	0.04235
chr1	11958326	11959141	1.054e-05	2	7.265e-08	3.156e-05
chr1	11986612	11986714	3.55e-21	2	2.927e-22	1.016e-18
chr1	11994281	11995090	6.819e-28	7	1.084e-19	4.744e-17
chr1	12039049	12040677	1.249e-11	10	3.368e-12	7.325e-10
chr1	12078821	12080011	4.695e-15	14	6.952e-14	2.068e-11
chr1	12123262	12123554	4.852e-05	3	1.942e-05	0.02327
chr1	12181213	12181636	1.323e-09	2	1.181e-07	9.887e-05
chr1	12203571	12204096	1.006e-11	3	9.854e-14	6.648e-11
chr1	12210795	12211767	3.113e-15	2	1.126e-18	4.103e-16
chr1	12227417	12227927	5.161e-18	3	4.059e-14	2.821e-11
chr1	12251718	12251934	6.041e-05	4	2.254e-05	0.03628
chr1	12270775	12270887	0	2	0	0
chr1	12289220	12291339	6.081e-16	7	1.905e-15	3.153e-13
chr1	12538341	12538541	3.898e-22	3	2.966e-23	5.251e-20
chr1	12566060	12567196	2.842e-06	5	1.823e-06	0.0005681
chr1	12600225	12600744	2.555e-05	3	4.524e-05	0.03039
chr1	12677088	12679951	0	15	7.28e-70	9.002e-68
chr1	13840381	13840712	3.327e-23	5	9.886e-17	1.188e-13
chr1	13909161	13910796	2.809e-16	15	1.605e-15	3.366e-13
chr1	14027167	14027581	3.161e-08	4	5.985e-08	5.118e-05
chr1	14075362	14077143	1.417e-33	11	4.672e-22	9.286e-20
chr1	14113172	14113230	2.831e-07	3	7.917e-08	0.0004831
chr1	14219481	14220614	2.574e-06	7	7.008e-06	0.002187
chr1	14924535	14925992	7.161e-10	9	6.195e-08	1.505e-05
chr1	15068172	15068966	4.654e-13	2	3.704e-11	1.652e-08
chr1	15372951	15373107	1.125e-17	2	1.246e-18	2.828e-15
chr1	15427654	15428172	5.704e-18	2	9.863e-15	6.753e-12
chr1	15478280	15479360	3.756e-07	10	1.833e-06	0.0006006
chr1	15735965	15737040	3.058e-30	8	6.474e-27	2.132e-24
chr1	15738732	15739283	6.514e-07	2	9.683e-08	6.222e-05
chr1	15756157	15756557	3.262e-06	2	9.931e-08	8.789e-05
chr1	15833446	15833485	1.127e-07	2	3.019e-08	0.0002741
chr1	15850456	15851107	1.6e-07	7	2.044e-06	0.001111
chr1	15852324	15853764	1.605e-38	11	8.594e-41	2.113e-38
chr1	15943511	15944322	1.29e-19	8	4.708e-23	2.055e-20
chr1	16011290	16011710	6.696e-39	5	1.028e-34	8.666e-32
chr1	16053301	16053852	4.915e-10	4	3.978e-13	2.556e-10
chr1	16058422	16058504	6.39e-07	3	1.857e-07	0.0008015
chr1	16060480	16062361	4.688e-07	6	2.316e-08	4.359e-06
chr1	16161098	16162653	6.848e-26	3	2.788e-22	6.347e-20
chr1	16173721	16176425	3.497e-25	15	2.191e-27	2.869e-25
chr1	16254905	16254978	8.025e-10	2	1.736e-10	8.419e-07
chr1	16261154	16261368	3.621e-06	2	1.148e-06	0.001898
chr1	16269985	16271449	5.018e-06	6	1.281e-06	0.0003098
chr1	16302232	16302707	2.156e-16	7	5.282e-13	3.937e-10
chr1	16335452	16336321	8.347e-05	2	1.718e-05	0.006974
chr1	16396781	16397567	1.142e-12	2	1.389e-10	6.256e-08
chr1	16494458	16494499	9.223e-06	2	3.079e-06	0.02624
chr1	16532990	16534157	0.0002098	5	0.0001589	0.04705
chr1	16542981	16544220	5.594e-07	6	2.196e-08	6.276e-06
chr1	16553267	16554984	3.451e-22	9	3.409e-25	7.029e-23
chr1	16562923	16564651	2.046e-39	7	0	0
chr1	16678097	16679500	6.228e-29	10	1.857e-14	4.679e-12
chr1	16693479	16694875	0	8	1.019e-44	2.583e-42
chr1	16766715	16768195	3.099e-40	12	1.03e-22	2.463e-20
chr1	16819659	16819693	3.25e-14	2	4.794e-15	4.971e-11
chr1	16825540	16826221	5.319e-12	3	9.636e-11	5.009e-08
chr1	16939173	16940453	1.134e-09	4	6.912e-13	1.912e-10
chr1	16970943	16971127	7.387e-10	2	1.593e-10	3.065e-07
chr1	17026258	17027073	7.122e-13	2	3.633e-10	1.578e-07
chr1	17051321	17051774	1.225e-16	4	2.369e-07	0.0001852
chr1	17231679	17231793	8.96e-40	2	1.337e-41	4.151e-38
chr1	17330893	17332259	5.48e-08	5	8.175e-06	0.002117
chr1	17337346	17339396	1.073e-23	11	5.937e-21	1.025e-18
chr1	17380585	17380847	4.381e-07	6	1.251e-07	0.000169
chr1	17445310	17446768	0.0004481	11	0.0002031	0.04814
chr1	17475656	17476074	2.992e-14	4	3.401e-12	2.881e-09
chr1	17531015	17531661	1.683e-05	3	3.198e-06	0.001751
chr1	17633534	17633681	2.073e-07	2	5.715e-08	0.0001376
chr1	17763961	17766917	2.646e-43	20	6.644e-35	7.958e-33
chr1	18022847	18023668	2.709e-05	3	1.819e-06	0.0007841
chr1	18092835	18092930	5.836e-06	2	1.9e-06	0.007056
chr1	18152639	18152750	1.019e-05	2	3.423e-06	0.01086
chr1	18432960	18437431	2.233e-18	19	4.854e-24	3.844e-22
chr1	18806700	18808559	2.127e-11	7	1.477e-16	2.109e-14
chr1	18956762	18959891	1.185e-09	15	5.522e-11	6.248e-09
chr1	18962937	18965091	1.624e-06	6	4.596e-05	0.007526
chr1	18970180	18970515	8.08e-05	2	2.931e-05	0.0305
chr1	19181040	19181419	5.327e-11	4	2.296e-10	2.145e-07
chr1	19203897	19204233	9.396e-07	3	1.866e-06	0.001964
chr1	19228616	19229774	5.94e-32	14	1.31e-16	3.397e-14
chr1	19254031	19255712	4.541e-23	3	5.478e-28	1.154e-25
chr1	19282380	19283191	7.87e-05	6	9.367e-07	0.0004088
chr1	19400922	19401069	1.715e-05	2	5.935e-06	0.01419
chr1	19403133	19403306	2.734e-10	2	5.667e-11	1.16e-07
chr1	19535871	19537347	0	8	1.025e-42	2.458e-40
chr1	19577740	19578805	8.187e-19	15	1.326e-18	4.408e-16
chr1	19586547	19587393	3.756e-11	2	9.736e-11	4.074e-08
chr1	19599516	19600730	4.459e-15	5	1.152e-12	3.359e-10
chr1	19638330	19639494	1.71e-21	7	2.108e-11	6.41e-09
chr1	19652788	19653075	1.627e-05	2	5.613e-06	0.0069
chr1	19665070	19665757	2.952e-07	7	7.416e-06	0.003815
chr1	19745731	19746564	8.526e-07	3	1.736e-09	7.379e-07
chr1	19810215	19812431	2.694e-23	6	4.743e-17	7.578e-15
chr1	19922175	19924203	2.029e-12	16	6.388e-11	1.115e-08
chr1	19990624	19992985	4.409e-08	12	6.358e-09	9.535e-07
chr1	20125846	20126875	7.603e-14	8	4.427e-10	1.523e-07
chr1	20142497	20143089	9.56e-05	4	5.747e-06	0.003431
chr1	20208330	20209848	3.981e-25	11	3.643e-18	8.498e-16
chr1	20465494	20466132	3.094e-11	4	1.474e-06	0.0008176
chr1	20692812	20693892	4.159e-16	7	6.506e-15	2.147e-12
chr1	20799799	20800052	1.87e-05	3	6.503e-06	0.009059
chr1	20809793	20812353	1.522e-05	7	5.584e-07	7.722e-05
chr1	20834417	20835093	2.606e-07	10	2.279e-05	0.01187
chr1	20877673	20880663	4.27e-16	12	2.645e-09	3.132e-07
chr1	20958921	20961229	3.023e-32	11	2.907e-13	4.459e-11
chr1	20985249	20986128	1.56e-06	2	7.577e-07	0.0003051
chr1	20988073	20988763	4.406e-15	8	1.691e-11	8.677e-09
chr1	21022529	21023503	4.552e-07	3	2.698e-10	9.808e-08
chr1	21044031	21044321	1.114e-05	3	3.76e-06	0.004579
chr1	21058007	21059745	1.344e-12	11	1.309e-09	2.667e-07
chr1	21112556	21114120	1.183e-18	9	2.792e-11	6.319e-09
chr1	21503313	21503638	6.807e-10	9	1.462e-10	1.593e-07
chr1	21606051	21606767	6.948e-16	4	3.202e-14	1.581e-11
chr1	21615863	21618050	1.808e-10	10	6.067e-12	9.822e-10
chr1	21670736	21672759	4.736e-12	8	1.821e-07	3.186e-05
chr1	21835217	21836138	2.131e-07	10	9.754e-08	3.749e-05
chr1	21877322	21877781	5.924e-06	6	6.645e-06	0.005113
chr1	21929913	21930336	1.276e-07	6	1.34e-07	0.0001122
chr1	21948680	21949481	1.726e-05	4	8.457e-07	0.0003737
chr1	21985693	21986286	2.68e-07	5	8.624e-07	0.0005148
chr1	22108386	22110289	1.916e-37	12	2.682e-35	4.99e-33
chr1	22138381	22138642	1.022e-07	2	2.725e-08	3.697e-05
chr1	22149684	22150598	8.615e-07	6	1.158e-05	0.004476
chr1	22191363	22191503	2.084e-07	2	5.748e-08	0.0001453
chr1	22263347	22263411	1.286e-07	2	3.466e-08	0.0001917
chr1	22351389	22352348	0	9	0	0
chr1	22379010	22380393	1.252e-35	5	2.783e-36	7.125e-34
chr1	22416488	22416735	1.267e-05	2	4.311e-06	0.006161
chr1	22446397	22446854	3.865e-09	5	4.13e-09	3.2e-06
chr1	22677736	22678029	9.725e-05	3	3.739e-05	0.04418
chr1	22777672	22778849	9.508e-21	10	1.299e-19	3.906e-17
chr1	22889301	22890048	8.499e-09	4	3.454e-09	1.637e-06
chr1	22926884	22927925	3.705e-06	4	1.798e-07	6.114e-05
chr1	22962032	22962986	5.877e-17	2	1.233e-07	4.575e-05
chr1	22968668	22969340	3.392e-09	3	4.715e-11	2.484e-08
chr1	23003462	23003692	1.998e-09	3	4.491e-10	6.913e-07
chr1	23279278	23280069	6.094e-11	6	1.156e-11	5.172e-09
chr1	23345643	23346770	1.28e-36	10	1.042e-32	3.273e-30
chr1	23494459	23496648	5.815e-25	10	1.845e-23	2.985e-21
chr1	23504146	23505138	6.038e-15	5	1.08e-16	3.963e-14
chr1	23670246	23671499	5.059e-27	12	1.459e-21	4.124e-19
chr1	23694910	23696413	0	13	5.323e-58	1.254e-55
chr1	23750101	23751761	2.674e-10	11	2.588e-06	0.0005519
chr1	23763612	23763959	1.237e-08	4	8.464e-09	8.635e-06
chr1	23809994	23811445	3.062e-06	10	2.232e-06	0.0005446
chr1	23855119	23855149	0	2	2.367e-48	2.794e-44
chr1	23857223	23858301	3.845e-36	10	1.671e-24	5.489e-22
chr1	23880736	23881754	3.329e-31	4	5.148e-19	1.79e-16
chr1	23884373	23886409	0	11	1.972e-27	3.429e-25
chr1	23894436	23894874	5.779e-14	2	2.118e-12	1.712e-09
chr1	23945686	23946374	5.531e-27	4	2.911e-25	1.498e-22
chr1	24017943	24018407	5.727e-41	7	4.066e-28	3.102e-25
chr1	24069514	24070416	8.531e-12	11	6.144e-14	2.41e-11
chr1	24104423	24105319	2.433e-31	8	3.447e-25	1.362e-22
chr1	24116900	24118480	1.671e-30	11	5.196e-32	1.164e-29
chr1	24125298	24128335	4.009e-10	19	4.957e-11	5.779e-09
chr1	24151609	24152077	8.105e-24	5	4.242e-23	3.209e-20
chr1	24193498	24195587	4.161e-12	16	6.457e-10	1.094e-07
chr1	24229232	24229581	1.035e-08	4	2.139e-08	2.17e-05
chr1	24239771	24240069	1.98e-28	5	8.626e-30	1.025e-26
chr1	24285540	24286678	2.102e-17	11	4.413e-15	1.382e-12
chr1	24306387	24307516	9.208e-31	7	1.876e-22	5.884e-20
chr1	24739858	24740239	2.409e-10	4	2.375e-05	0.02182
chr1	24742141	24743029	0	8	1.53e-49	6.102e-47
chr1	24828096	24830054	3.817e-33	11	1.772e-17	3.204e-15
chr1	24861708	24861919	5.349e-28	4	2.419e-29	4.059e-26
chr1	24882153	24882451	8.557e-05	5	3.262e-05	0.03802
chr1	24968182	24970113	3.798e-21	12	8.394e-22	1.539e-19
chr1	25069086	25069665	2.345e-05	2	3.188e-06	0.001947
chr1	25070672	25072583	9.974e-31	11	8.243e-18	1.527e-15
chr1	25174504	25175737	4.234e-15	6	4.817e-14	1.384e-11
chr1	25254746	25255314	1.516e-12	3	3.371e-12	2.101e-09
chr1	25256705	25258332	1.187e-09	20	4.954e-05	0.01072
chr1	25349006	25349681	3.996e-11	2	1.63e-14	8.56e-12
chr1	25557633	25559262	9.375e-13	10	1.092e-13	2.374e-11
chr1	25566460	25567240	1.189e-27	5	4.936e-25	2.241e-22
chr1	25572862	25574374	2.908e-22	10	5.428e-15	1.274e-12
chr1	25664857	25665474	1.332e-27	4	1.235e-25	7.086e-23
chr1	25756455	25758604	5.519e-38	15	3.646e-36	6.006e-34
chr1	25868969	25871814	9.401e-10	15	1.943e-09	2.418e-07
chr1	25942460	25945042	2.101e-06	11	5.382e-08	7.38e-06
chr1	26096954	26098310	8.962e-13	5	8.625e-12	2.252e-09
chr1	26126233	26127185	7.904e-22	8	8.664e-20	3.222e-17
chr1	26146005	26147348	4.752e-16	15	1.275e-13	3.363e-11
chr1	26185992	26186256	3.947e-19	5	3.864e-20	5.181e-17
chr1	26202137	26202601	6.306e-07	4	8.758e-06	0.00666
chr1	26231347	26233035	2.25e-21	11	3.884e-18	8.147e-16
chr1	26324082	26325349	0	11	0	0
chr1	26348325	26348484	1.322e-06	2	3.979e-07	0.0008856
chr1	26361072	26362757	1.766e-12	6	2.803e-10	5.889e-08
chr1	26437241	26438888	6.047e-22	12	1.308e-14	2.816e-12
chr1	26495874	26497107	1.073e-17	3	0.0001574	0.04421
chr1	26551518	26552116	7.154e-05	4	4.009e-06	0.002371
chr1	26560303	26561027	1.735e-23	13	3.686e-18	1.803e-15
chr1	26605913	26606912	7.003e-23	9	7.017e-30	2.487e-27
chr1	26611311	26611453	3.642e-21	3	3.004e-22	7.489e-19
chr1	26632948	26633632	1.207e-23	13	2.666e-20	1.38e-17
chr1	26644234	26645313	1.911e-38	7	5.829e-47	1.912e-44
chr1	26663115	26663502	6.811e-13	3	1.299e-09	1.189e-06
chr1	26735606	26738130	5.61e-08	19	3.749e-07	5.259e-05
chr1	26758228	26758996	1.849e-15	12	1.597e-10	7.361e-08
chr1	26798177	26800075	2.36e-34	10	2.235e-29	4.169e-27
chr1	26827064	26827759	3.406e-40	4	1.322e-30	6.736e-28
chr1	26855765	26856648	5.358e-07	5	1.445e-09	5.792e-07
chr1	26872337	26872525	8.165e-22	2	6.377e-23	1.201e-19
chr1	26946744	26947893	2.656e-40	6	2.412e-24	7.432e-22
chr1	27018897	27019787	3.971e-29	4	1.314e-42	5.228e-40
chr1	27021704	27024451	0	9	0	0
chr1	27113219	27115653	0	18	7.8e-47	1.135e-44
chr1	27152694	27152905	4.189e-25	4	2.46e-26	4.128e-23
chr1	27189270	27191950	6.254e-23	16	1.541e-21	2.036e-19
chr1	27216367	27216957	0.0001592	9	3.551e-05	0.02108
chr1	27226302	27227109	1.282e-36	8	7.747e-25	3.399e-22
chr1	27247775	27248618	4.96e-14	12	3.597e-10	1.511e-07
chr1	27278162	27278570	2.136e-09	3	3.08e-09	2.673e-06
chr1	27338787	27339786	8.101e-17	10	6.291e-09	2.23e-06
chr1	27480106	27481834	2.643e-18	8	8.581e-12	1.758e-09
chr1	27560800	27561776	7.317e-20	9	6.45e-16	2.416e-13
chr1	27648393	27649377	3.5e-22	10	3.578e-21	1.287e-18
chr1	27668058	27668610	0	6	2.876e-55	1.845e-52
chr1	27676637	27678015	1.224e-08	6	7.726e-11	1.985e-08
chr1	27691978	27693942	1.675e-19	15	6.924e-18	1.248e-15
chr1	27709634	27711185	1.665e-15	16	1.135e-13	2.59e-11
chr1	27729053	27730185	1.878e-08	3	4.677e-07	0.0001463
chr1	27816300	27817404	4.752e-37	14	7.796e-36	2.5e-33
chr1	27849102	27849295	4.204e-08	3	1.078e-08	1.978e-05
chr1	27852711	27853060	7.4e-20	2	2.119e-18	2.149e-15
chr1	27854514	27855045	0.0001045	3	2.639e-05	0.01744
chr1	27877268	27878094	0.0001658	3	2.428e-05	0.01035
chr1	27894955	27895943	3.917e-43	3	5.51e-23	1.975e-20
chr1	27901698	27902739	7.611e-10	5	3.238e-10	1.101e-07
chr1	27929092	27931503	7.061e-19	13	5.094e-13	7.48e-11
chr1	27941866	27942087	3.773e-07	2	1.07e-07	0.0001714
chr1	27960788	27962037	1.79e-10	6	3.1e-06	0.0008783
chr1	27985987	27986807	3.243e-16	5	9.005e-21	3.888e-18
chr1	27989987	27990967	2.345e-34	2	3.263e-36	1.179e-33
chr1	27995811	27996061	5.853e-24	2	3.793e-25	5.371e-22
chr1	27998703	27998988	6.528e-36	5	1.415e-37	1.758e-34
chr1	28051702	28053278	2.33e-12	13	2.451e-08	5.506e-06
chr1	28099013	28100114	0	8	3.433e-46	1.104e-43
chr1	28156999	28157761	1.354e-43	9	8.551e-26	3.973e-23
chr1	28198712	28199456	4.334e-15	6	9.961e-10	4.74e-07
chr1	28205926	28206343	1.989e-11	2	8.058e-11	6.841e-08
chr1	28212827	28213800	0	2	0	0
chr1	28240714	28241681	6.617e-13	13	4.347e-10	1.592e-07
chr1	28261367	28261706	4.389e-29	4	2.761e-23	2.883e-20
chr1	28285152	28287782	1.067e-15	11	2.535e-16	2.986e-14
chr1	28414763	28416532	1.024e-28	11	4.693e-19	9.392e-17
chr1	28423139	28423646	0.0003848	3	2.772e-05	0.01917
chr1	28559030	28559558	1.822e-10	7	9.819e-06	0.006562
chr1	28562181	28562708	3.121e-21	6	1.58e-11	1.061e-08
chr1	28573736	28573940	2.01e-29	4	8.01e-31	1.39e-27
chr1	28585395	28585917	5.591e-32	7	7.959e-30	5.398e-27
chr1	28655366	28656147	8.972e-26	9	1.76e-31	7.978e-29
chr1	28696042	28696966	1.962e-32	9	2.765e-26	1.059e-23
chr1	28764523	28765031	1.637e-08	3	2.108e-08	1.469e-05
chr1	28832113	28833787	1.413e-26	10	4.702e-25	9.944e-23
chr1	28843744	28845292	1.354e-43	10	0	0
chr1	28878155	28879976	2.149e-35	9	4.443e-23	8.638e-21
chr1	28907634	28909005	0	12	2.788e-40	7.199e-38
chr1	28969570	28971003	0	12	0	0
chr1	28974730	28975001	1.338e-34	4	0	0
chr1	28994850	28996561	2.472e-25	6	1.322e-40	2.735e-38
chr1	29062932	29064149	5.846e-38	12	4.435e-25	1.29e-22
chr1	29138919	29139522	9.287e-12	6	1.359e-10	7.98e-08
chr1	29189308	29189940	3.859e-09	5	1.273e-09	7.133e-07
chr1	29213106	29214297	7.286e-14	13	7.57e-12	2.25e-09
chr1	29240256	29241762	1.347e-25	8	2.027e-19	4.764e-17
chr1	29449036	29449513	2.467e-06	4	3.339e-06	0.002475
chr1	29507860	29508888	5.219e-22	13	6.473e-13	2.229e-10
chr1	29557230	29558073	1.503e-32	9	3.541e-28	1.487e-25
chr1	29585853	29587490	1.232e-09	12	4.254e-09	9.201e-07
chr1	29804189	29805295	1.765e-10	3	1.063e-14	3.412e-12
chr1	31158026	31158299	2.07e-15	5	2.771e-16	2.88e-13
chr1	31189234	31190161	7.22e-06	2	5.206e-08	1.988e-05
chr1	31191544	31192337	2.118e-32	12	1.035e-20	4.62e-18
chr1	31193990	31194554	5.629e-08	4	1.013e-06	0.0006357
chr1	31229122	31229569	7.565e-39	2	1.13e-54	8.95e-52
chr1	31230601	31231421	1.276e-25	5	1.359e-18	5.865e-16
chr1	31274766	31274862	1.292e-10	2	2.603e-11	9.6e-08
chr1	31279227	31280338	3.703e-09	3	2.788e-06	0.000888
chr1	31538096	31539007	1.507e-35	12	8.06e-33	3.132e-30
chr1	31769247	31770205	2.243e-12	13	3.92e-13	1.448e-10
chr1	31845904	31846873	2.213e-09	11	7.59e-10	2.773e-07
chr1	31885741	31886797	2.256e-08	10	5.77e-05	0.01916
chr1	32041507	32042157	6.018e-16	7	1.612e-11	8.782e-09
chr1	32082219	32085118	9.025e-09	9	3.519e-10	4.297e-08
chr1	32110078	32110960	6.409e-33	10	5.394e-38	2.165e-35
chr1	32226424	32230251	4.197e-21	12	8.05e-09	7.448e-07
chr1	32253906	32254925	1.056e-23	6	3.518e-21	1.222e-18
chr1	32404326	32405360	0	3	0	0
chr1	32409867	32410520	2.116e-05	3	3.387e-07	0.0001836
chr1	32479650	32480239	1.901e-24	4	1.263e-19	7.593e-17
chr1	32537942	32538907	3.134e-19	8	3.321e-20	1.219e-17
chr1	32573395	32574586	1.754e-36	12	4.146e-27	1.233e-24
chr1	32644644	32646132	6.588e-13	14	6.503e-13	1.547e-10
chr1	32665450	32666735	0	12	4.744e-31	1.307e-28
chr1	32670486	32671884	9.079e-11	14	1.981e-08	5.017e-06
chr1	32674191	32674341	7.802e-11	2	1.542e-11	3.638e-08
chr1	32681368	32681593	6.437e-09	2	1.52e-09	2.392e-06
chr1	32686736	32688314	7.132e-20	13	9.19e-17	2.487e-14
chr1	32705760	32708485	2.264e-15	12	1.107e-07	1.438e-05
chr1	32713275	32714164	2.365e-18	5	4.214e-22	1.678e-19
chr1	32715428	32717620	3.079e-16	8	3.181e-29	5.137e-27
chr1	32739049	32740034	2.35e-27	4	5.259e-21	1.89e-18
chr1	32741152	32741619	4.079e-11	5	9.08e-09	6.884e-06
chr1	32757294	32758300	1.581e-22	11	5.858e-19	2.062e-16
chr1	32800350	32802312	8.098e-17	8	3.8e-18	6.857e-16
chr1	32816396	32817681	3.946e-27	5	6.682e-21	1.841e-18
chr1	32859513	32860385	3.871e-24	6	7.751e-17	4.508e-14
chr1	32929715	32931179	2.913e-21	10	4.261e-15	1.02e-12
chr1	32966562	32966668	4.5e-06	2	1.444e-06	0.00481
chr1	33115894	33117735	6.41e-31	11	1.4e-22	2.693e-20
chr1	33160791	33160900	1.112e-07	2	2.979e-08	9.677e-05
chr1	33167982	33168037	1.392e-06	2	4.202e-07	0.002701
chr1	33219580	33219998	1.432e-05	5	1.784e-05	0.015
chr1	33282284	33284208	5.227e-42	14	1.342e-28	2.469e-26
chr1	33350709	33352269	1.048e-08	9	1.008e-07	2.288e-05
chr1	33358590	33359576	4.657e-08	5	4.861e-07	0.0001745
chr1	33429393	33430890	5.637e-21	14	5.375e-17	1.271e-14
chr1	33473178	33473905	0.0001723	2	5.469e-06	0.00266
chr1	33502512	33502810	9.413e-09	8	2.258e-09	2.683e-06
chr1	33592870	33593457	1.193e-08	6	1.093e-07	6.594e-05
chr1	33646902	33647933	3.116e-20	7	1.391e-19	4.778e-17
chr1	33722125	33722720	4.357e-10	6	2.615e-12	1.556e-09
chr1	33741628	33742369	0.00044	5	4.874e-05	0.02302
chr1	33745788	33745989	1.018e-10	3	2.033e-11	3.581e-08
chr1	33772147	33773691	7.995e-08	5	1.513e-09	3.47e-07
chr1	33815686	33816102	2.58e-26	7	6.968e-20	5.93e-17
chr1	33841166	33841931	1.457e-07	4	4.428e-09	2.049e-06
chr1	33896920	33897012	3.286e-05	3	1.181e-05	0.04444
chr1	33937968	33938904	5.293e-24	8	1.371e-22	5.187e-20
chr1	34328907	34330045	5.47e-06	4	3.955e-06	0.00123
chr1	34628784	34633066	1.323e-06	23	5.693e-09	4.707e-07
chr1	34642184	34643106	2.176e-26	11	6.348e-18	2.437e-15
chr1	35250229	35251421	0.000192	7	6.278e-05	0.01847
chr1	35257475	35258435	7.301e-09	4	1.432e-13	5.282e-11
chr1	35259746	35260256	2.374e-31	5	1.897e-25	1.317e-22
chr1	35324574	35325629	3.192e-16	13	8.435e-14	2.832e-11
chr1	35331832	35332203	1.171e-12	3	2.503e-10	2.388e-07
chr1	35442212	35442963	4.482e-10	6	6.035e-14	2.847e-11
chr1	35449536	35450787	1.266e-21	5	1.886e-30	5.338e-28
chr1	35496883	35497655	0	5	1.381e-53	6.334e-51
chr1	35544807	35545352	4.021e-40	7	2.289e-35	1.487e-32
chr1	35656702	35659182	4.963e-26	15	1.392e-16	1.588e-14
chr1	35734224	35735167	1.177e-34	9	4.281e-28	1.607e-25
chr1	36022775	36023720	3.347e-26	11	4.699e-21	1.76e-18
chr1	36039655	36039885	7.209e-13	3	1.193e-13	1.837e-10
chr1	36042433	36043633	2.782e-16	4	4.873e-05	0.01428
chr1	36106988	36107295	1.142e-19	5	1.07e-20	1.234e-17
chr1	36181173	36181447	1.475e-06	3	4.465e-07	0.0005768
chr1	36234974	36235882	0	11	9.563e-47	3.729e-44
chr1	36273185	36275039	3.891e-16	6	6.928e-14	1.323e-11
chr1	36348216	36349543	2.022e-10	10	2.328e-06	0.0006209
chr1	36396054	36397261	5.87e-19	12	7.95e-12	2.332e-09
chr1	36554277	36555315	2.487e-12	5	2.272e-20	7.748e-18
chr1	36614437	36615253	2.411e-23	7	1.9e-16	9.637e-14
chr1	36621206	36622448	2.825e-32	4	3.811e-40	1.086e-37
chr1	36641837	36642396	1.103e-08	2	5.844e-08	3.701e-05
chr1	36643743	36644235	7.929e-14	5	1.383e-13	9.946e-11
chr1	36688374	36690560	7.124e-34	11	2.316e-33	3.751e-31
chr1	36771714	36772837	2.702e-06	11	2.438e-05	0.007657
chr1	36786285	36790927	1.275e-41	15	4.422e-22	3.373e-20
chr1	36805322	36805983	1.009e-10	2	1.225e-09	6.561e-07
chr1	36850740	36852463	0	11	2.096e-33	4.308e-31
chr1	36863007	36863738	0	9	1.502e-24	7.277e-22
chr1	36915864	36916744	8.146e-08	11	0.0001155	0.0454
chr1	36929749	36930382	2.126e-21	7	5.536e-13	3.096e-10
chr1	37498900	37500790	3.835e-14	11	1.148e-18	2.151e-16
chr1	37783871	37784244	6.542e-10	3	1.008e-09	9.569e-07
chr1	37939320	37941854	2.01e-16	17	1.021e-08	1.426e-06
chr1	37979729	37980778	2.042e-11	13	5.092e-11	1.719e-08
chr1	38005965	38006319	4.199e-05	2	1.202e-05	0.01195
chr1	38019552	38019997	7.074e-08	10	1.666e-07	0.0001325
chr1	38022359	38022657	2.061e-10	6	4.226e-11	5.021e-08
chr1	38061151	38061737	3.704e-36	8	7.22e-18	4.362e-15
chr1	38098935	38100837	2.256e-10	8	4.786e-08	8.909e-06
chr1	38155120	38158195	8.219e-32	23	5.221e-24	6.012e-22
chr1	38200920	38201123	3.037e-13	3	4.872e-14	8.5e-11
chr1	38227094	38227521	3.436e-10	3	8.058e-10	6.681e-07
chr1	38229476	38231980	5.174e-17	13	1.438e-12	2.034e-10
chr1	38260988	38261401	3.949e-12	5	3.385e-11	2.902e-08
chr1	38265437	38266053	0.0001427	2	1.587e-06	0.0009119
chr1	38269504	38269629	9.906e-13	2	1.661e-13	4.704e-10
chr1	38273056	38274375	3.106e-13	8	1.283e-19	3.443e-17
chr1	38324813	38326328	1.901e-21	8	2.341e-18	5.47e-16
chr1	38396990	38397588	4.303e-09	6	1.749e-08	1.036e-05
chr1	38455491	38455987	1.941e-17	8	3.556e-13	2.538e-10
chr1	38470540	38471629	7.025e-09	10	3.183e-06	0.001034
chr1	38478083	38478702	3.398e-18	12	3.149e-14	1.803e-11
chr1	38510933	38511105	4.53e-05	2	1.661e-05	0.03362
chr1	38512230	38513641	1.147e-07	6	5.649e-05	0.01407
chr1	38599626	38600119	4.751e-09	3	7.712e-08	5.538e-05
chr1	38941882	38942976	7.052e-11	7	1.931e-09	6.248e-07
chr1	39025249	39025469	9.949e-08	2	2.65e-08	4.264e-05
chr1	39044140	39045980	2.543e-14	7	1.36e-13	2.617e-11
chr1	39269756	39270310	4.131e-06	5	3.407e-06	0.002175
chr1	39281726	39283895	6.117e-16	7	1.36e-10	2.22e-08
chr1	39324622	39325951	0	11	1.368e-22	3.645e-20
chr1	39338480	39339553	5.338e-42	11	3.461e-27	1.142e-24
chr1	39456103	39458008	1.354e-43	13	5.859e-29	1.089e-26
chr1	39491882	39492570	2.431e-27	8	1.667e-23	8.576e-21
chr1	39570175	39570323	1.818e-10	2	3.711e-11	8.876e-08
chr1	39571503	39572323	1.109e-07	4	3.695e-10	1.595e-07
chr1	39874025	39876059	3.113e-16	14	3.266e-16	5.795e-14
chr1	39920611	39920707	2.144e-09	3	4.832e-10	1.782e-06
chr1	40025761	40026202	3.689e-08	3	1.842e-05	0.01468
chr1	40040016	40042764	8.001e-19	8	2.657e-23	3.423e-21
chr1	40098595	40098811	3.425e-17	2	3.948e-18	6.472e-15
chr1	40149381	40149837	2.476e-13	4	2.835e-09	2.201e-06
chr1	40157086	40158708	0.001002	11	0.0001827	0.0391
chr1	40203715	40205266	5.663e-09	5	2.572e-06	0.000587
chr1	40254184	40255140	2.002e-08	9	5.603e-05	0.02054
chr1	40348903	40349633	1.39e-28	7	6.019e-22	2.919e-19
chr1	40388223	40388395	1.047e-06	3	3.118e-07	0.0006415
chr1	40420299	40421530	7.856e-11	12	1.224e-05	0.003514
chr1	40505597	40507857	1.309e-20	17	1.3e-21	2.036e-19
chr1	40562564	40563271	9.915e-19	6	3.209e-12	1.607e-09
chr1	40598455	40599011	2.136e-06	3	2.139e-06	0.001361
chr1	40625852	40627697	1.691e-20	12	1.07e-23	2.054e-21
chr1	40723164	40724061	1.422e-35	12	3.797e-15	1.49e-12
chr1	40769708	40769744	5.322e-08	2	1.379e-08	0.0001357
chr1	40778294	40783264	3.268e-07	18	2.369e-06	0.0001687
chr1	40839445	40839764	3.11e-09	4	7.114e-10	7.896e-07
chr1	40915497	40916153	1.241e-12	6	7.129e-09	3.847e-06
chr1	40941742	40943913	5.259e-10	9	1.857e-08	3.029e-06
chr1	40974057	40974934	7.029e-12	8	1.2e-10	4.846e-08
chr1	40997061	40997551	1.931e-31	10	0	0
chr1	41119283	41119988	5.174e-05	4	1.223e-05	0.006122
chr1	41129755	41132795	1.094e-15	10	4.038e-15	4.655e-13
chr1	41156730	41158986	8.338e-22	10	2.657e-11	4.17e-09
chr1	41220011	41220106	2.246e-07	2	6.217e-08	0.0002317
chr1	41267920	41268493	2.367e-25	2	7.573e-19	4.679e-16
chr1	41284582	41285496	0.000819	5	8.394e-05	0.03199
chr1	41303356	41304435	1.701e-06	3	1.177e-06	0.0003862
chr1	41326892	41328420	2.546e-16	10	9.589e-12	2.222e-09
chr1	41350014	41350406	3.829e-14	3	1.065e-13	9.626e-11
chr1	41444651	41446726	3.099e-21	16	6.736e-10	1.149e-07
chr1	41486102	41488830	1.912e-08	9	2.269e-07	2.945e-05
chr1	41707370	41708464	7.44e-13	8	1.104e-08	3.572e-06
chr1	41827373	41828276	9.558e-13	6	9.211e-09	3.611e-06
chr1	41832369	41832649	3.253e-13	4	5.233e-14	6.612e-11
chr1	41846683	41849203	1.594e-07	10	3.319e-07	4.662e-05
chr1	41976072	41976593	1.785e-10	3	2.972e-10	2.02e-07
chr1	42126724	42128487	1.267e-31	7	2.146e-37	4.31e-35
chr1	42800229	42801455	5.161e-17	11	1.748e-10	5.047e-08
chr1	42845753	42846987	6.977e-05	7	1.137e-05	0.003255
chr1	42921582	42922229	6.02e-11	8	2.252e-09	1.232e-06
chr1	42928162	42929769	2.065e-13	7	8.882e-10	1.957e-07
chr1	43123399	43124264	7.977e-35	9	5.052e-26	2.068e-23
chr1	43147119	43148457	2.794e-21	9	3.653e-18	9.666e-16
chr1	43231631	43233523	2.734e-33	12	9.749e-28	1.824e-25
chr1	43281678	43283884	1.789e-22	18	2.341e-23	3.758e-21
chr1	43296035	43296526	1.472e-09	4	2.927e-11	2.11e-08
chr1	43311879	43312644	0	11	2.179e-36	1.008e-33
chr1	43389643	43390705	7.928e-24	8	6.737e-23	2.246e-20
chr1	43423647	43426093	4.632e-23	15	2.794e-15	4.018e-13
chr1	43472373	43473840	5.767e-13	6	8.549e-18	2.063e-15
chr1	43613433	43613627	3.496e-10	6	7.317e-11	1.335e-07
chr1	43637239	43638475	1.143e-26	15	3.741e-17	1.072e-14
chr1	43765867	43766752	1.444e-06	5	4.406e-07	0.0001763
chr1	43770523	43770707	1.756e-07	2	4.808e-08	9.252e-05
chr1	43823944	43824656	1.072e-21	9	3.178e-11	1.58e-08
chr1	43833547	43834196	4.829e-38	10	1.404e-30	7.66e-28
chr1	43854839	43856473	2.188e-21	13	5.863e-19	1.27e-16
chr1	43887850	43889011	1.152e-06	6	5.548e-07	0.0001692
chr1	43918114	43920161	7.792e-11	14	3.488e-07	6.032e-05
chr1	43998294	43999020	5.358e-07	2	2.858e-10	1.394e-07
chr1	44115203	44116508	4.612e-36	13	0	0
chr1	44171807	44173862	1.204e-35	7	4.998e-24	8.611e-22
chr1	44412003	44412899	3.595e-23	11	0	0
chr1	44433634	44435956	2.033e-08	14	2.358e-08	3.595e-06
chr1	44440160	44441367	2.608e-28	8	0	0
chr1	44444217	44444695	2.989e-08	5	7.418e-12	5.494e-09
chr1	44456739	44458001	5.835e-36	11	1.492e-36	4.187e-34
chr1	44482420	44483623	1.838e-06	7	8.855e-07	0.0002606
chr1	44495758	44497694	7.313e-22	8	1.598e-29	2.922e-27
chr1	44583602	44584518	1.973e-05	8	8.103e-06	0.003127
chr1	44677772	44679636	3.681e-21	9	1.092e-13	2.073e-11
chr1	44686794	44687687	4.569e-12	2	1.612e-09	6.392e-07
chr1	44793580	44794158	8.256e-06	2	1.03e-06	0.0006308
chr1	44819838	44821233	6.546e-16	12	2.427e-16	5.64e-14
chr1	45082704	45083278	1.756e-06	5	9.686e-06	0.005956
chr1	45096728	45098125	1.157e-37	6	1.304e-31	3.306e-29
chr1	45138784	45140495	1.354e-43	10	2.196e-30	4.543e-28
chr1	45187630	45187946	3.183e-05	3	1.142e-05	0.01271
chr1	45189026	45189875	4.679e-06	3	3.824e-09	1.595e-06
chr1	45205136	45205518	2.271e-12	8	8.067e-11	7.477e-08
chr1	45240400	45242356	9.619e-17	14	2.968e-12	5.372e-10
chr1	45248966	45250440	3.733e-11	5	3.438e-15	8.267e-13
chr1	45265337	45266286	3.629e-31	8	3.257e-19	1.215e-16
chr1	45271680	45277354	2.242e-30	15	1.389e-38	8.67e-37
chr1	45278971	45279684	1.011e-07	5	2.197e-06	0.00109
chr1	45285821	45286062	1.705e-17	3	1.92e-18	2.821e-15
chr1	45308248	45309425	6.822e-12	7	7.427e-07	0.0002234
chr1	45451736	45453003	5.74e-21	8	8.118e-08	2.268e-05
chr1	45476118	45477977	0	11	3.995e-30	7.608e-28
chr1	45767345	45770648	2.733e-06	9	1.277e-07	1.369e-05
chr1	45792540	45793300	7.506e-05	9	4.13e-05	0.01906
chr1	45804726	45807214	0	16	1.368e-18	1.946e-16
chr1	45955733	45957456	0	11	1.174e-40	2.412e-38
chr1	45965020	45966925	8.842e-18	10	2.895e-09	5.381e-07
chr1	45987130	45987864	8.009e-16	7	4.297e-15	2.088e-12
chr1	46016123	46016862	1.354e-43	12	1.518e-35	7.271e-33
chr1	46049026	46050743	2.167e-41	10	1.586e-40	3.27e-38
chr1	46088336	46089045	2.972e-07	5	3.4e-08	1.698e-05
chr1	46152002	46153921	0	14	2.224e-42	4.103e-40
chr1	46215776	46216737	0	10	0	0
chr1	46268979	46269788	3.737e-21	5	2.249e-18	9.841e-16
chr1	46597359	46599915	2.746e-20	16	8.757e-21	1.213e-18
chr1	46632363	46633153	1.71e-22	7	1.15e-13	5.155e-11
chr1	46663496	46664937	1.743e-32	10	8.356e-22	2.053e-19
chr1	46668822	46668882	9.82e-06	4	3.291e-06	0.01923
chr1	46712832	46713444	3.668e-11	9	4.503e-11	2.605e-08
chr1	46751327	46751975	1.929e-06	3	2.2e-07	0.0001202
chr1	46766957	46769320	0	15	2.995e-38	4.487e-36
chr1	46806025	46806823	9.181e-39	10	1.393e-29	6.182e-27
chr1	46913787	46914672	0.0001094	5	3.226e-06	0.00129
chr1	46932239	46932305	4.072e-06	2	1.299e-06	0.006946
chr1	46939866	46940516	2.606e-06	4	6.184e-07	0.0003368
chr1	46951291	46952054	7.635e-09	5	1.033e-09	4.794e-07
chr1	46955990	46957105	2.812e-07	5	2.402e-07	7.626e-05
chr1	46958475	46958856	4.021e-08	4	1.344e-07	0.0001248
chr1	47009527	47010223	1.241e-12	6	1.545e-09	7.861e-07
chr1	47069653	47070807	9.342e-17	9	3.334e-14	1.022e-11
chr1	47078581	47079672	3.544e-15	5	1.912e-16	7.205e-14
chr1	47081524	47082869	2.256e-20	7	4.846e-17	1.276e-14
chr1	47133294	47134527	8.389e-13	13	1.342e-05	0.003845
chr1	47136757	47138301	5.924e-08	5	7.663e-08	1.757e-05
chr1	47365990	47366366	0.0004931	2	4.122e-05	0.03807
chr1	47489195	47489776	1e-21	6	3.623e-14	2.205e-11
chr1	47644977	47644999	1.037e-19	2	9.677e-21	1.557e-16
chr1	47655861	47656423	3.503e-06	4	2.221e-06	0.001398
chr1	47779388	47780210	1.354e-43	14	1.004e-29	4.324e-27
chr1	47798847	47799834	1.344e-42	7	4.686e-44	1.681e-41
chr1	47881256	47883234	9.183e-31	8	1.683e-30	3.013e-28
chr1	47896686	47900320	3e-06	11	5.163e-06	0.0005028
chr1	47902085	47903385	1.577e-13	10	1.376e-15	3.628e-13
chr1	47905438	47907054	1.276e-07	3	9.629e-08	2.11e-05
chr1	47909595	47911508	5.125e-08	12	7.491e-10	1.386e-07
chr1	47972688	47974278	3.853e-07	9	1.809e-06	0.0004026
chr1	48457524	48458463	3.285e-06	3	3.33e-07	0.0001255
chr1	48462306	48463304	1.599e-07	6	1.259e-06	0.0004465
chr1	49224825	49224895	9.682e-06	3	3.242e-06	0.01626
chr1	49242359	49242934	0	7	2.536e-40	1.562e-37
chr1	50489240	50490953	3.782e-38	16	2.745e-33	5.674e-31
chr1	50513451	50514460	7.694e-35	10	2.722e-31	9.55e-29
chr1	50574383	50574837	2.118e-05	4	1.333e-05	0.01034
chr1	50798572	50799535	1.204e-08	6	3.934e-08	1.446e-05
chr1	50880864	50885369	2.566e-15	17	2.494e-22	1.96e-20
chr1	50886393	50893730	4.731e-16	36	5.195e-22	2.507e-20
chr1	50896185	50896251	2.459e-14	3	3.594e-15	1.906e-11
chr1	51425659	51426199	1.618e-21	8	2.399e-20	1.573e-17
chr1	51433616	51435859	4.874e-18	12	6.725e-15	1.069e-12
chr1	51442318	51443992	1.494e-29	10	7.059e-23	1.493e-20
chr1	51700609	51703649	8.097e-35	8	2.117e-34	2.465e-32
chr1	51983759	51984800	1.943e-18	4	6.432e-20	2.188e-17
chr1	52082670	52082824	1.737e-10	5	3.539e-11	8.135e-08
chr1	52194608	52195686	3.583e-30	7	3.644e-15	1.203e-12
chr1	52343400	52345292	0	15	3.406e-51	6.373e-49
chr1	52498502	52499691	2.272e-22	8	1.234e-19	3.673e-17
chr1	52520593	52522762	0	11	0	0
chr1	52607362	52608614	1.307e-19	8	1.109e-16	3.142e-14
chr1	52830898	52832660	5.155e-13	12	9.813e-12	1.972e-09
chr1	52869541	52870289	1.102e-26	10	2.334e-17	1.105e-14
chr1	53017966	53018259	3.781e-34	2	9.68e-36	1.17e-32
chr1	53019316	53019814	3.63e-21	3	5.462e-19	3.883e-16
chr1	53067365	53068834	1.231e-09	9	1.03e-06	0.0002483
chr1	53163758	53164287	2.568e-22	8	1.904e-19	1.274e-16
chr1	53168724	53169070	1.343e-17	3	1.396e-12	1.428e-09
chr1	53191787	53192635	3.209e-22	3	3.227e-12	1.347e-09
chr1	53308654	53309261	5.584e-24	5	1.454e-22	8.478e-20
chr1	53480551	53480710	1.483e-11	2	2.747e-12	6.116e-09
chr1	53527424	53528991	3.593e-08	9	6.048e-10	1.367e-07
chr1	53660822	53662814	5.44e-29	9	6.202e-18	1.102e-15
chr1	53685388	53686547	0	8	2.778e-33	8.486e-31
chr1	53703746	53704978	5.991e-17	10	4.759e-13	1.368e-10
chr1	53742112	53742818	0.0001256	5	7.483e-06	0.003746
chr1	53791974	53794150	6.136e-26	8	6.869e-35	1.118e-32
chr1	53904319	53906948	1.012e-05	14	2.339e-07	3.15e-05
chr1	53924763	53926724	1.893e-09	9	1.419e-07	2.562e-05
chr1	54142784	54143168	5.403e-06	4	6.924e-06	0.006364
chr1	54194996	54195830	6.316e-07	4	2.76e-06	0.001171
chr1	54203548	54204517	7.305e-05	7	1.208e-05	0.004404
chr1	54303852	54304392	4.625e-22	10	2.204e-14	1.449e-11
chr1	54355272	54355906	4.523e-30	9	9.08e-25	5.07e-22
chr1	54411017	54411915	9.519e-09	7	6.672e-07	0.000263
chr1	54518153	54519587	3.381e-37	13	1.842e-26	4.547e-24
chr1	54562040	54562543	8.875e-14	3	2.551e-13	1.796e-10
chr1	54665433	54666143	3.313e-21	12	4.642e-17	2.315e-14
chr1	54856177	54856415	1.055e-08	2	2.544e-09	3.784e-06
chr1	54872792	54873990	4.449e-31	5	2.03e-31	6.001e-29
chr1	54954348	54955366	1.513e-20	3	1.176e-19	4.09e-17
chr1	54965096	54965458	9.226e-14	4	2.686e-13	2.627e-10
chr1	55013419	55013956	3.64e-05	4	6.547e-05	0.04225
chr1	55116389	55117536	1.623e-07	3	1.085e-06	0.0003349
chr1	55180710	55181852	6.251e-16	8	2.021e-13	6.264e-11
chr1	55229700	55230770	0	9	1.554e-37	5.143e-35
chr1	55246867	55247408	7.517e-39	5	4.873e-34	3.189e-31
chr1	55266296	55267152	2.044e-15	8	6.736e-08	2.786e-05
chr1	55271673	55271927	3.943e-05	4	1.434e-05	0.01979
chr1	55352301	55353706	1.844e-23	10	1.635e-19	4.119e-17
chr1	55445837	55447028	4.575e-13	9	2.759e-14	8.185e-12
chr1	55462126	55462704	8.05e-14	6	3.23e-12	1.978e-09
chr1	55464045	55464868	4.284e-06	6	1.508e-06	0.0006487
chr1	55504848	55506014	4.092e-18	12	6.394e-15	1.955e-12
chr1	55522013	55522543	1.481e-09	3	1.097e-08	7.328e-06
chr1	55680726	55681498	2.094e-18	4	6.41e-24	2.94e-21
chr1	57110403	57111499	1.014e-12	9	2.517e-10	8.13e-08
chr1	57887655	57890636	2.848e-07	13	1.104e-12	1.311e-10
chr1	58332862	58333307	5.09e-05	2	7.497e-07	0.0005963
chr1	58715499	58717632	2.529e-27	12	1.316e-20	2.185e-18
chr1	59011604	59012820	2.094e-26	9	4.244e-14	1.235e-11
chr1	59042113	59043873	2.865e-19	12	2.861e-15	5.806e-13
chr1	59165508	59166369	1.453e-16	5	1.025e-13	4.214e-11
chr1	59244712	59245597	0.0002322	2	6.521e-07	0.0002608
chr1	59247425	59250966	4.67e-35	26	0	0
chr1	59280290	59282482	1.289e-24	9	3.107e-24	5.018e-22
chr1	59369156	59369954	5.318e-40	7	1.388e-36	6.159e-34
chr1	59612408	59613456	4.618e-06	4	6.141e-07	0.0002074
chr1	59762044	59762829	1.087e-30	8	3.215e-36	1.45e-33
chr1	60280088	60281077	1.063e-27	12	4.195e-24	1.502e-21
chr1	60392140	60392933	2.476e-05	7	6.404e-06	0.002855
chr1	60539362	60539932	5.481e-09	8	9.455e-09	5.873e-06
chr1	61515772	61517876	6.509e-21	7	9.442e-18	1.589e-15
chr1	61519473	61519532	2.591e-09	2	5.881e-10	3.529e-06
chr1	61542211	61543408	1.22e-13	12	1.143e-13	3.382e-11
chr1	61546214	61548783	8.491e-09	16	1.987e-05	0.002735
chr1	62119764	62120405	2.383e-06	5	3.38e-06	0.001865
chr1	62190594	62191186	0	5	1.947e-59	1.164e-56
chr1	62192548	62193198	2.82e-05	2	2.841e-05	0.01536
chr1	62207888	62208645	8.43e-09	5	6.418e-12	3.002e-09
chr1	62660188	62660624	2.266e-11	5	5.736e-12	4.658e-09
chr1	62783533	62785901	9.611e-24	9	6.769e-19	1.012e-16
chr1	62901654	62904021	0	14	0	0
chr1	63153804	63154584	2.515e-33	4	4.737e-40	2.15e-37
chr1	63249693	63250136	2.506e-10	2	2.462e-10	1.968e-07
chr1	63539613	63540217	5.543e-19	4	3.016e-24	1.768e-21
chr1	63782395	63786271	4.465e-14	21	2.031e-14	1.856e-12
chr1	63788255	63790202	2.026e-10	7	3.552e-11	6.459e-09
chr1	63795711	63796263	2.462e-07	3	7.199e-07	0.0004616
chr1	63833010	63833820	1.238e-20	8	4.088e-21	1.787e-18
chr1	63988419	63989278	6.833e-21	9	7.702e-17	4.574e-14
chr1	64239391	64241013	0.0004913	12	2.729e-05	0.00594
chr1	64668576	64669599	1.042e-05	11	3.328e-06	0.001151
chr1	65431340	65433360	4.962e-24	9	3.156e-24	5.531e-22
chr1	65533358	65534742	3.038e-34	5	3.784e-28	9.68e-26
chr1	65612865	65613685	7.303e-06	8	1.545e-05	0.006647
chr1	65730339	65731886	4.282e-06	9	3.038e-06	0.000695
chr1	65774857	65775772	1.464e-34	8	9.716e-35	3.759e-32
chr1	65885547	65887413	3.969e-29	10	5.521e-16	1.054e-13
chr1	65990564	65991765	9.873e-43	6	2.909e-35	8.577e-33
chr1	66257553	66259084	1.796e-33	8	1.644e-30	3.802e-28
chr1	66797701	66798063	1.515e-19	2	2.884e-23	2.82e-20
chr1	67390349	67391144	4.711e-16	7	2.112e-14	9.394e-12
chr1	67395547	67396577	9.075e-28	7	3.524e-27	1.211e-24
chr1	67518745	67520352	9.173e-25	9	1.133e-29	2.497e-27
chr1	67894935	67896741	2.394e-38	8	1.064e-36	2.086e-34
chr1	68149989	68152125	0	11	3.44e-43	5.702e-41
chr1	68516080	68517273	5.836e-06	14	4.427e-05	0.01305
chr1	68696709	68697386	5.465e-11	5	2.645e-13	1.384e-10
chr1	70032840	70036106	1.115e-22	17	6.538e-25	7.087e-23
chr1	70670919	70671693	6.229e-35	13	3.277e-32	1.499e-29
chr1	70687106	70687559	7.256e-13	4	6.669e-07	0.000521
chr1	70819839	70820790	2.771e-24	11	2.622e-19	9.76e-17
chr1	70876492	70877088	5.102e-14	9	1.52e-09	9.031e-07
chr1	71172023	71172486	7.862e-13	3	1.108e-17	8.471e-15
chr1	71512100	71513789	5.199e-08	10	9.577e-06	0.002005
chr1	71546313	71547563	5.399e-23	7	2.048e-18	5.801e-16
chr1	72749015	72750241	9.693e-16	5	2.128e-17	6.144e-15
chr1	74663827	74664160	9.624e-06	7	4.086e-06	0.004335
chr1	75198403	75199496	9.261e-08	10	2.047e-07	6.632e-05
chr1	75590483	75591353	1.95e-07	4	4.371e-09	1.779e-06
chr1	75592950	75598280	4.34e-23	23	1.115e-32	7.404e-31
chr1	75599645	75602925	6.008e-23	15	1.602e-38	1.73e-36
chr1	76080410	76082888	1.015e-13	12	1.277e-13	1.824e-11
chr1	76189707	76190839	3.361e-08	9	5.244e-07	0.000164
chr1	76251537	76252117	4.707e-24	8	1.928e-21	1.177e-18
chr1	76261299	76262984	2.769e-08	9	1.966e-07	4.131e-05
chr1	77333122	77334748	3.086e-08	11	1.812e-07	3.946e-05
chr1	77684965	77685251	5.424e-23	6	3.821e-24	4.73e-21
chr1	77746028	77748480	2.393e-20	8	1.257e-20	1.815e-18
chr1	78148262	78149566	0	12	2.182e-53	5.923e-51
chr1	78224937	78225434	2.311e-24	4	1.319e-12	9.393e-10
chr1	78244657	78245521	3.303e-42	4	5.053e-43	2.07e-40
chr1	78354235	78354839	4.185e-10	3	9.095e-09	5.331e-06
chr1	78443929	78445280	3.542e-28	10	1.046e-15	2.619e-13
chr1	78511235	78511979	9.211e-07	10	3.541e-05	0.01671
chr1	78693899	78694398	2.464e-08	2	2.776e-13	1.97e-10
chr1	78956845	78957682	5.331e-32	7	4.849e-24	2.051e-21
chr1	79471984	79472558	2.154e-25	9	4.279e-24	2.639e-21
chr1	82265652	82269258	1.142e-17	18	6.932e-19	6.806e-17
chr1	84326185	84326856	8.422e-10	8	2.956e-09	1.56e-06
chr1	84464084	84465688	1.053e-18	8	2.107e-15	4.656e-13
chr1	84864089	84864880	1.801e-05	4	1.133e-05	0.005057
chr1	84944867	84945537	2.526e-23	5	1.963e-21	1.037e-18
chr1	84971124	84972704	7.135e-30	14	7.832e-23	1.755e-20
chr1	85039702	85041449	7.189e-31	14	1.468e-19	2.974e-17
chr1	85155548	85157327	4.256e-21	11	3.802e-20	7.567e-18
chr1	85220019	85220942	2.46e-14	4	1.915e-14	7.367e-12
chr1	85358327	85359912	4.06e-14	7	1.777e-19	3.969e-17
chr1	85462483	85464261	9.1e-08	11	5.147e-10	1.025e-07
chr1	85513191	85514708	1.133e-32	11	1.348e-27	3.145e-25
chr1	85527430	85527943	1.919e-13	7	7.167e-10	4.946e-07
chr1	85665883	85667791	0.0003187	7	0.0001357	0.02486
chr1	85725092	85726564	0.0003066	7	2.129e-05	0.005106
chr1	85740751	85743732	1.118e-38	9	6.126e-31	7.276e-29
chr1	85929755	85931301	9.576e-20	14	1.533e-14	3.509e-12
chr1	86042661	86044230	0.0001134	10	7.443e-06	0.001678
chr1	86045347	86048923	1.244e-10	20	4.679e-14	4.628e-12
chr1	86081443	86082316	1.054e-14	5	2.328e-15	9.455e-13
chr1	86861439	86862273	9.531e-12	8	1.649e-10	7e-08
chr1	87169752	87171310	1.03e-27	12	7.967e-35	1.81e-32
chr1	87379771	87381194	0	14	0	0
chr1	87596820	87598514	1.011e-14	11	7.04e-13	1.471e-10
chr1	87617142	87617328	3.831e-11	3	7.366e-12	1.402e-08
chr1	87793364	87795122	6.558e-39	11	4.571e-16	8.948e-14
chr1	87797008	87797883	4.824e-21	5	3.469e-23	1.404e-20
chr1	87799914	87801011	3.231e-14	4	3.261e-12	1.052e-09
chr1	88928168	88928839	3.071e-23	6	2.369e-22	1.25e-19
chr1	89149378	89150338	6.882e-26	9	3.4e-18	1.254e-15
chr1	89356964	89358043	2.891e-37	8	1.481e-23	4.86e-21
chr1	89457462	89458595	4.368e-18	5	2.086e-14	6.522e-12
chr1	89664260	89664582	3.977e-34	5	1.021e-35	1.123e-32
chr1	89989666	89991016	8.355e-24	9	9.841e-30	2.581e-27
chr1	90023237	90024622	0.0001044	4	2.006e-06	0.0005127
chr1	90097981	90100070	7.069e-24	8	2.031e-28	3.442e-26
chr1	90228362	90229095	0	7	0	0
chr1	90286294	90288099	1.373e-16	7	2.937e-09	5.76e-07
chr1	90308951	90309998	6.4e-41	6	0	0
chr1	90460000	90461091	5.744e-25	9	2.356e-17	7.646e-15
chr1	91172337	91173232	9.052e-14	8	7.413e-13	2.932e-10
chr1	91175627	91176810	2.128e-06	5	3.62e-06	0.001083
chr1	91182215	91185922	6.978e-22	21	1.498e-28	1.431e-26
chr1	91189314	91192803	5.074e-13	18	4.891e-10	4.963e-08
chr1	91194674	91196488	9.003e-10	9	2.956e-06	0.0005768
chr1	91300215	91301962	2.765e-22	12	6.387e-21	1.294e-18
chr1	91486822	91488275	3.42e-28	12	1.406e-17	3.426e-15
chr1	91966074	91966971	2.197e-15	15	3.782e-13	1.492e-10
chr1	92011732	92012148	2.865e-05	4	1.801e-05	0.01521
chr1	92351487	92352407	2.737e-08	11	8.07e-07	0.0003105
chr1	92414221	92415524	2.745e-06	7	0.0001169	0.03127
chr1	92545650	92546479	1.31e-11	8	5.449e-09	2.327e-06
chr1	92764174	92764833	2.631e-19	9	9.926e-12	5.333e-09
chr1	92941433	92942075	7.142e-09	2	9.603e-08	5.295e-05
chr1	92946132	92947588	1.294e-09	7	1.164e-06	0.000283
chr1	92948788	92953037	0	46	6.648e-41	5.54e-39
chr1	93249997	93250872	6.296e-11	6	6.759e-14	2.736e-11
chr1	93296860	93298275	1.183e-29	10	1.35e-20	3.379e-18
chr1	93427260	93427691	5.836e-21	4	1.907e-15	1.55e-12
chr1	93544497	93545831	5.104e-18	10	6.459e-18	1.714e-15
chr1	93645433	93646562	1.228e-25	17	1.568e-13	4.916e-11
chr1	93810826	93812119	0	14	1.799e-44	4.926e-42
chr1	94147070	94147656	2.244e-06	4	5.584e-07	0.0003373
chr1	94311802	94313745	1.027e-24	13	1.988e-25	3.622e-23
chr1	94344169	94345044	5.105e-22	16	6.95e-18	2.812e-15
chr1	94374268	94375598	9.591e-27	12	2.717e-14	7.241e-12
chr1	94560697	94561088	1.085e-08	4	8.821e-08	7.987e-05
chr1	94702435	94702583	9.913e-07	2	2.944e-07	0.0007039
chr1	94882585	94884541	4.921e-29	12	2.81e-23	5.086e-21
chr1	95006322	95006977	2.513e-05	5	2.7e-05	0.01449
chr1	95008041	95008117	4.093e-10	3	8.614e-11	4.013e-07
chr1	95101297	95101861	0.0002786	2	9.268e-06	0.005801
chr1	95285252	95285809	1.489e-06	8	2.6e-05	0.01639
chr1	95320222	95320459	2.909e-11	2	5.532e-12	8.263e-09
chr1	95537846	95538837	1.454e-15	11	1.51e-15	5.553e-13
chr1	95698378	95700272	6.007e-16	13	1.388e-12	2.595e-10
chr1	97186897	97188168	8.787e-17	8	8.46e-14	2.357e-11
chr1	98386209	98387605	2.259e-18	10	2.686e-14	6.814e-12
chr1	98510182	98511629	4.051e-25	8	2.662e-25	6.513e-23
chr1	98519101	98520089	2.936e-11	6	7.643e-09	2.739e-06
chr1	99126623	99127787	7.053e-13	6	4.084e-15	1.249e-12
chr1	99469323	99470801	6.673e-29	11	1.52e-26	3.64e-24
chr1	99728691	99730419	7.693e-19	13	2.134e-17	4.373e-15
chr1	100316030	100316334	3.566e-07	3	1.009e-07	0.0001175
chr1	100435035	100436106	1.526e-37	16	5.054e-18	1.671e-15
chr1	100503189	100504499	2.326e-30	9	8.645e-43	2.336e-40
chr1	100598378	100599025	5.177e-30	9	4.712e-27	2.578e-24
chr1	100715098	100715467	1.064e-29	6	2.971e-30	2.851e-27
chr1	100730682	100731856	0	7	0	0
chr1	100816943	100818819	0	11	0	0
chr1	101004472	101005509	6.544e-12	8	5.943e-14	2.028e-11
chr1	101360371	101362442	3.144e-35	15	1.582e-49	2.704e-47
chr1	101490984	101491652	0	11	2.547e-45	1.35e-42
chr1	101701527	101704473	3.37e-17	14	6.758e-11	8.121e-09
chr1	101774978	101775452	5.311e-17	7	1.229e-13	9.18e-11
chr1	102312608	102312671	2.193e-14	3	3.192e-15	1.809e-11
chr1	102462043	102462877	5.915e-09	9	2.568e-10	1.09e-07
chr1	103572615	103574958	2.058e-10	10	1.025e-08	1.548e-06
chr1	104068118	104068935	1.684e-25	11	1.757e-14	7.601e-12
chr1	104096517	104096621	5.733e-06	2	1.865e-06	0.00633
chr1	104111877	104113061	6.499e-06	4	3.839e-06	0.001147
chr1	106338597	106339081	0.0006062	2	9.062e-06	0.006607
chr1	106623546	106623838	6.833e-06	4	2.245e-06	0.002718
chr1	107598549	107600762	6.49e-15	9	3.398e-10	5.436e-08
chr1	107682504	107684751	6.71e-09	15	5.767e-09	9.086e-07
chr1	108506812	108508207	0	9	4.136e-60	1.05e-57
chr1	108741884	108743728	3.113e-37	13	2.577e-25	4.947e-23
chr1	109102212	109103731	8.831e-19	4	4.594e-31	1.071e-28
chr1	109204168	109204316	7.822e-07	4	2.297e-07	0.0005493
chr1	109234629	109235848	4.776e-17	12	1.743e-16	6.45e-14
chr1	109288968	109289876	4.454e-34	7	3.307e-13	1.289e-10
chr1	109417235	109420722	1.807e-22	10	1.733e-25	1.76e-23
chr1	109505686	109506288	4.59e-35	5	8.405e-24	4.943e-21
chr1	109584182	109585390	3.287e-29	12	1.182e-23	3.463e-21
chr1	109618438	109619704	3.857e-15	10	2.83e-14	7.917e-12
chr1	109633088	109633875	3.031e-08	10	1.813e-07	8.157e-05
chr1	109642664	109643479	2.848e-18	5	3.88e-16	1.447e-13
chr1	109655203	109655406	1.652e-21	3	1.326e-22	2.313e-19
chr1	109755958	109757585	0	9	6.559e-25	1.427e-22
chr1	109791537	109792854	5.022e-15	7	8.788e-15	2.358e-12
chr1	109800400	109802435	4.377e-07	5	7.956e-10	1.384e-07
chr1	109825518	109826303	1.738e-17	5	3.081e-20	1.39e-17
chr1	109849545	109850562	2.519e-09	5	3.619e-12	1.26e-09
chr1	109939800	109941072	5.192e-09	8	7.431e-10	2.068e-07
chr1	109968473	109969611	1.896e-38	12	6.106e-37	1.9e-34
chr1	110008870	110010384	6.767e-09	9	3.586e-05	0.00835
chr1	110025642	110026785	6.135e-22	9	3.33e-16	1.031e-13
chr1	110035670	110037126	7.486e-28	9	3.966e-17	9.643e-15
chr1	110052352	110052825	2.829e-21	6	2.124e-13	1.59e-10
chr1	110081646	110082924	0.0001854	7	0.0001786	0.04829
chr1	110090677	110091625	4.982e-35	15	1.848e-13	6.903e-11
chr1	110141275	110141606	4.545e-06	2	1.459e-06	0.001559
chr1	110155535	110156682	4.888e-05	5	2.504e-05	0.007699
chr1	110162217	110163427	4.963e-26	11	1.692e-30	4.95e-28
chr1	110166563	110168049	3.882e-09	8	2.766e-12	6.59e-10
chr1	110186005	110186418	5.417e-38	5	5.358e-35	4.593e-32
chr1	110197856	110199126	1.665e-11	10	3.083e-08	8.596e-06
chr1	110210439	110210925	2.699e-34	4	5.911e-25	4.306e-22
chr1	110282274	110283223	6.059e-06	4	1.652e-05	0.006142
chr1	110452372	110454063	3.084e-12	7	8.713e-07	0.0001824
chr1	110526158	110528077	2.842e-27	15	4.599e-16	8.193e-14
chr1	110576933	110578259	1.959e-30	9	1.739e-30	4.643e-28
chr1	110612375	110614450	3.883e-05	6	0.0001895	0.03182
chr1	110626066	110627473	1.45e-12	7	1.227e-10	3.087e-08
chr1	110654098	110654660	3.709e-08	3	1.293e-05	0.008114
chr1	110692918	110693757	2.854e-08	5	1.239e-09	5.23e-07
chr1	110734624	110735112	1.018e-06	2	1.301e-06	0.0009438
chr1	110752047	110754257	4.308e-09	13	3.186e-11	5.105e-09
chr1	110880452	110882527	0	12	8.89e-50	1.517e-47
chr1	110949893	110950771	7.952e-20	10	4.569e-15	1.836e-12
chr1	111021908	111022914	7.961e-07	5	4.192e-07	0.0001475
chr1	111061247	111061374	1.668e-09	2	3.722e-10	1.038e-06
chr1	111217194	111218554	8.832e-08	6	4.578e-05	0.01185
chr1	111323009	111323708	1.401e-12	5	8.189e-10	4.148e-07
chr1	111413643	111416181	5.97e-12	5	1.648e-10	2.298e-08
chr1	111506021	111507160	7.295e-13	18	3.69e-10	1.147e-07
chr1	111681994	111683302	3.357e-16	12	2.201e-17	5.958e-15
chr1	111746277	111747324	0	9	0	0
chr1	111813509	111814208	2.999e-22	6	4.582e-22	2.321e-19
chr1	111888719	111889533	5.197e-17	12	1.657e-11	7.206e-09
chr1	111933262	111933757	0.0001653	2	1.992e-06	0.001423
chr1	111990835	111992326	1.028e-21	11	2.77e-09	6.578e-07
chr1	112058236	112058750	2.785e-05	5	3.311e-05	0.02255
chr1	112161618	112162932	4.964e-31	9	5.177e-21	1.395e-18
chr1	112281073	112283245	1.42e-23	13	1.714e-18	2.794e-16
chr1	112296918	112299263	0	13	3.61e-39	5.45e-37
chr1	112438321	112438797	8.636e-06	4	2.224e-07	0.0001654
chr1	112527540	112528161	5.49e-05	2	1.425e-07	8.125e-05
chr1	112530294	112534124	2.955e-10	18	3.593e-13	3.321e-11
chr1	112938518	112939192	5.609e-12	7	1.546e-07	8.122e-05
chr1	113008524	113009082	4.627e-20	7	7.139e-19	4.53e-16
chr1	113161296	113162646	7.964e-35	16	3.676e-28	9.64e-26
chr1	113216382	113218414	0	9	2.041e-34	3.556e-32
chr1	113249667	113251308	1.061e-17	7	4.989e-13	1.076e-10
chr1	113257602	113259865	0	11	6.849e-38	1.072e-35
chr1	113261488	113261894	3.973e-08	6	1.635e-08	1.426e-05
chr1	113285118	113285387	1.558e-07	2	4.239e-08	5.58e-05
chr1	113286397	113287238	2.3e-18	6	9.783e-17	4.674e-14
chr1	113392116	113393176	3.364e-11	4	1.239e-11	4.138e-09
chr1	113465464	113466087	2.241e-11	6	5.452e-14	3.098e-11
chr1	113497932	113499109	2.244e-33	9	1.498e-34	4.505e-32
chr1	113500329	113500384	7.721e-07	2	2.266e-07	0.001457
chr1	113615267	113616366	1.049e-30	12	2.386e-23	7.686e-21
chr1	114301432	114302602	9.797e-24	11	1.645e-26	4.979e-24
chr1	114354281	114355299	1.07e-37	10	3.476e-23	1.209e-20
chr1	114414340	114414408	0	2	1.275e-52	6.641e-49
chr1	114447334	114448489	7.663e-37	12	7.614e-17	3.408e-14
chr1	114471470	114473102	0	13	0	0
chr1	114521301	114522670	9.937e-09	6	5.14e-10	1.329e-07
chr1	114524590	114525428	1.532e-06	2	3.84e-08	1.622e-05
chr1	114694190	114697113	1.385e-16	16	4.777e-22	5.786e-20
chr1	115053164	115054143	6.612e-06	8	4.352e-06	0.001573
chr1	115124245	115125395	4.528e-17	9	5.056e-18	1.557e-15
chr1	115259226	115259668	1.307e-08	4	8.927e-09	7.151e-06
chr1	115299987	115301970	6.886e-32	9	1.593e-28	2.844e-26
chr1	115323130	115324450	0.0009831	10	0.0001676	0.04395
chr1	115397409	115397857	9.155e-11	4	7.671e-10	6.062e-07
chr1	115631930	115632576	9.641e-06	8	4.695e-06	0.00257
chr1	115880072	115881544	7.695e-37	9	2.854e-34	6.863e-32
chr1	116193783	116194194	3.095e-05	2	4.707e-05	0.03974
chr1	116370764	116371802	8.956e-13	6	6.2e-10	2.115e-07
chr1	116380316	116382363	2.864e-16	10	1.15e-15	1.921e-13
chr1	116518766	116519623	1.115e-11	9	1.149e-10	4.745e-08
chr1	116709769	116710606	9.674e-08	5	6.314e-10	2.671e-07
chr1	116915122	116917619	2.493e-25	14	5.544e-19	7.861e-17
chr1	116943569	116943616	6.837e-08	2	1.79e-08	0.0001348
chr1	117035963	117036332	2.619e-06	4	1.663e-06	0.001595
chr1	117057968	117058474	9.205e-20	2	8.258e-21	5.778e-18
chr1	117077088	117077219	1.203e-08	3	2.918e-09	7.885e-06
chr1	117112727	117114263	0	10	0	0
chr1	117317838	117318232	2.582e-05	5	2.092e-05	0.01862
chr1	117421221	117421329	3.276e-06	2	1.034e-06	0.003384
chr1	117452304	117453510	1.559e-07	8	6.662e-09	1.956e-06
chr1	117602129	117603353	3.041e-35	8	7.762e-28	2.245e-25
chr1	117635550	117636616	3.445e-05	4	1.992e-05	0.006593
chr1	117753313	117753965	1.388e-07	5	3.557e-05	0.01913
chr1	117909022	117910371	3.743e-24	6	6.131e-33	1.609e-30
chr1	118147386	118150813	1.136e-22	12	1.556e-15	1.605e-13
chr1	118471375	118473064	4.188e-27	15	5.07e-21	1.063e-18
chr1	118727658	118728991	3.444e-22	10	1.725e-17	4.58e-15
chr1	119521928	119522855	1.272e-18	4	8.12e-20	3.101e-17
chr1	119526060	119528848	5.787e-27	13	5.634e-26	7.154e-24
chr1	119529930	119532925	2.957e-18	23	5.578e-22	6.594e-20
chr1	119535693	119535986	2.01e-28	3	8.765e-30	1.059e-26
chr1	119541833	119544329	5.361e-19	15	1.14e-14	1.622e-12
chr1	119548527	119551319	1.523e-17	13	3.394e-21	4.304e-19
chr1	119682616	119683330	6.112e-27	9	6.201e-22	3.075e-19
chr1	120166167	120166625	1.461e-06	2	4.589e-08	3.547e-05
chr1	120190378	120190989	5.011e-07	6	7.563e-08	4.382e-05
chr1	120311439	120311653	6.864e-05	4	2.581e-05	0.0418
chr1	120438925	120440230	6.253e-06	7	4.757e-06	0.00129
chr1	145096236	145096849	4.179e-27	9	7.205e-25	4.161e-22
chr1	145382477	145382963	4.234e-24	2	2.266e-16	1.618e-13
chr1	145395753	145395846	2.066e-08	2	5.137e-09	1.956e-05
chr1	145396968	145397815	0	5	3.844e-42	1.607e-39
chr1	145414709	145415441	5.047e-09	3	9.988e-10	4.831e-07
chr1	145437802	145439281	3.868e-39	12	0	0
chr1	145470261	145470946	0	7	1.754e-40	9.065e-38
chr1	145473005	145473295	2.169e-07	5	5.992e-08	7.314e-05
chr1	145474331	145474899	1.086e-11	3	1.554e-10	9.683e-08
chr1	145476871	145478286	6.053e-28	10	1.208e-22	3.023e-20
chr1	145507324	145507616	3.646e-35	9	8.459e-37	1.026e-33
chr1	145515913	145516730	9.532e-27	12	1.092e-26	4.731e-24
chr1	145548835	145549441	2.999e-17	9	5.614e-09	3.28e-06
chr1	145562715	145562817	1.852e-08	2	4.578e-09	1.589e-05
chr1	145575294	145576107	3.756e-30	7	2.396e-18	1.043e-15
chr1	145589138	145590148	2.801e-17	7	2.69e-14	9.418e-12
chr1	145610622	145611275	1.061e-27	11	1.462e-27	7.925e-25
chr1	146521800	146522416	0.001318	2	2.791e-05	0.01592
chr1	146551565	146552552	3.666e-06	4	1.575e-06	0.0005648
chr1	146643471	146644887	6.722e-38	11	1.522e-35	3.806e-33
chr1	146697082	146697547	9.722e-23	3	2.974e-25	2.264e-22
chr1	146713916	146715514	3.609e-28	11	1.891e-23	4.19e-21
chr1	147012684	147013236	5.335e-24	6	1.417e-21	9.09e-19
chr1	147070943	147071537	3.314e-13	3	7.916e-19	4.718e-16
chr1	147379964	147381390	2.279e-08	7	1.149e-07	2.852e-05
chr1	147781827	147782472	9.878e-26	5	5.509e-24	3.024e-21
chr1	147801025	147801721	2.272e-12	6	9.438e-13	4.801e-10
chr1	147806668	147807192	2.42e-33	2	1.555e-32	1.051e-29
chr1	147826191	147826902	1.115e-08	2	2.735e-11	1.362e-08
chr1	148855367	148855372	7.41e-07	2	2.17e-07	0.01524
chr1	149137747	149138398	4.672e-15	2	4.922e-15	2.657e-12
chr1	149145020	149145243	3.153e-07	2	8.859e-08	0.0001406
chr1	149146472	149146991	1.606e-11	2	1.544e-16	7.572e-14
chr1	149148208	149148312	3.054e-06	2	9.598e-07	0.003262
chr1	149155792	149156670	3.021e-13	3	4.748e-14	1.916e-11
chr1	149169973	149170214	3.806e-05	3	1.381e-05	0.02008
chr1	149174971	149175127	2.203e-07	2	6.091e-08	0.0001382
chr1	149186391	149187149	0.0001648	2	7.593e-05	0.03484
chr1	149815087	149815218	5.601e-09	2	1.314e-09	3.552e-06
chr1	149856997	149860026	6.606e-27	22	1.705e-38	1.993e-36
chr1	149870687	149872165	1.654e-09	7	0.0001128	0.02665
chr1	149889330	149890600	4.983e-22	5	7.001e-19	1.952e-16
chr1	149899427	149899818	3.078e-24	5	1.743e-24	1.579e-21
chr1	150039081	150039782	6.082e-17	8	6.369e-17	5.607e-14
chr1	150121725	150123734	8.271e-32	12	2.311e-38	4.072e-36
chr1	150206137	150208936	8.625e-36	18	1.359e-29	1.719e-27
chr1	150240787	150241781	2.052e-25	12	1.246e-29	4.436e-27
chr1	150254280	150255241	1.163e-31	9	2.157e-14	7.935e-12
chr1	150265420	150267044	7.063e-10	12	1.257e-05	0.002737
chr1	150336129	150337482	0	15	5.268e-56	1.378e-53
chr1	150459600	150460103	2.458e-27	9	3.616e-23	2.545e-20
chr1	150480534	150480856	1.082e-24	2	6.586e-26	7.242e-23
chr1	150487740	150488805	1.143e-11	5	7.016e-14	2.333e-11
chr1	150533690	150534779	0	7	4.964e-62	1.614e-59
chr1	150551018	150552817	3.976e-22	15	5.371e-19	1.057e-16
chr1	150601613	150602446	1.12e-28	13	7.589e-32	3.226e-29
chr1	150669759	150669796	1.394e-10	2	2.817e-11	2.696e-07
chr1	150781194	150781801	2.392e-06	3	9.582e-09	5.589e-06
chr1	150848448	150849400	2.282e-26	8	4.244e-31	1.578e-28
chr1	150898437	150899251	1.851e-20	7	1.89e-24	8.219e-22
chr1	150945861	150947832	7.543e-32	11	1.55e-09	2.784e-07
chr1	150953680	150953943	8.459e-06	3	2.811e-06	0.003777
chr1	150978905	150979364	2.622e-34	4	1.57e-30	1.211e-27
chr1	150980797	150981652	0	7	3.259e-54	1.349e-51
chr1	151019274	151020868	2.65e-10	9	1.459e-09	3.241e-07
chr1	151030968	151032962	2.508e-23	16	2.679e-23	4.757e-21
chr1	151042743	151043708	0	11	4.886e-41	1.793e-38
chr1	151103642	151105049	9.293e-06	6	1.518e-05	0.003811
chr1	151118299	151119527	4.165e-18	12	3.488e-17	1.006e-14
chr1	151128310	151129844	2.286e-28	6	7.909e-37	1.825e-34
chr1	151138249	151139877	1.956e-16	12	7.226e-15	1.569e-12
chr1	151148231	151149274	7.412e-08	4	6.4e-07	0.0002172
chr1	151162223	151162829	6.094e-26	7	1.264e-09	7.385e-07
chr1	151170610	151171057	2.209e-12	9	1.667e-08	1.32e-05
chr1	151226935	151227536	1.668e-20	7	1.847e-15	1.112e-12
chr1	151253959	151255971	2.052e-36	12	2.46e-38	4.328e-36
chr1	151297900	151300621	7.047e-37	11	1.192e-21	1.551e-19
chr1	151318680	151320703	0	8	2.471e-38	4.325e-36
chr1	151370645	151372652	1.125e-27	10	1.251e-19	2.207e-17
chr1	151430878	151433350	2.269e-20	10	9.979e-15	1.431e-12
chr1	151483425	151484243	1.364e-16	5	6.892e-18	2.983e-15
chr1	151512592	151513502	4.099e-06	9	2.021e-05	0.00783
chr1	151584078	151585010	2.532e-22	12	2.077e-14	7.887e-12
chr1	151689032	151690075	6.025e-07	9	7.007e-06	0.002376
chr1	151693199	151694108	1.321e-14	7	7.776e-12	3.029e-09
chr1	151734928	151736255	2.429e-29	10	1.84e-18	4.91e-16
chr1	151738470	151738555	2.596e-06	2	8.086e-07	0.003362
chr1	151762261	151764147	0.0001093	10	3.854e-05	0.007209
chr1	151777774	151778657	1.648e-06	4	1.485e-08	5.955e-06
chr1	151804260	151805661	8.788e-07	4	2.695e-05	0.006787
chr1	151809534	151812710	2.362e-11	8	4.786e-05	0.005321
chr1	151825974	151826533	3.429e-05	5	4.023e-05	0.02516
chr1	151881785	151882779	2.507e-32	10	2.84e-28	1.012e-25
chr1	152080471	152080543	1.604e-08	2	3.94e-09	1.938e-05
chr1	152082925	152083292	7.748e-09	4	1.64e-08	1.582e-05
chr1	152085133	152085187	1.074e-10	3	2.148e-11	1.408e-07
chr1	152487856	152488368	1.088e-16	6	1.106e-15	7.677e-13
chr1	152669985	152671707	0.0001083	5	8.08e-09	1.661e-06
chr1	152942401	152943306	1.445e-09	3	2.963e-11	1.159e-08
chr1	152955080	152955543	3.127e-09	2	5.614e-08	4.293e-05
chr1	152974279	152974771	0.0001731	2	4.404e-06	0.003164
chr1	153113262	153114766	0.0001028	5	6.073e-05	0.0142
chr1	153329882	153330776	3.107e-11	7	4.038e-08	1.599e-05
chr1	153507498	153509096	5.006e-09	10	5.34e-07	0.0001183
chr1	153513810	153514482	1.987e-14	4	1.556e-07	8.197e-05
chr1	153517265	153518476	9.545e-32	6	4.152e-25	1.214e-22
chr1	153521712	153522553	0.000575	4	1.823e-05	0.007647
chr1	153538406	153539058	3.453e-14	4	1.106e-13	6.01e-11
chr1	153540698	153541104	7.487e-19	3	4.108e-18	3.582e-15
chr1	153599479	153601878	1.934e-15	12	2.752e-20	4.061e-18
chr1	153606616	153607143	3.525e-26	5	0	0
chr1	153630147	153631633	5.148e-43	6	2.617e-23	6.235e-21
chr1	153643044	153644317	9.873e-43	9	1.404e-18	3.904e-16
chr1	153650489	153651568	3.602e-16	10	1.766e-08	5.793e-06
chr1	153700021	153700650	0	8	6.49e-35	3.653e-32
chr1	153746211	153748697	1.33e-27	14	5.779e-33	8.23e-31
chr1	153756109	153756397	7.075e-11	5	1.393e-11	1.712e-08
chr1	153762201	153762564	2.939e-11	5	7.925e-11	7.729e-08
chr1	153894463	153895961	0	12	2.579e-44	6.094e-42
chr1	153913380	153914740	1.397e-13	5	5.503e-16	1.446e-13
chr1	153918286	153919638	1.094e-40	9	1.715e-33	4.492e-31
chr1	153930593	153931566	3.624e-30	8	3.944e-23	1.435e-20
chr1	153935719	153936729	6.352e-43	7	3.105e-42	1.088e-39
chr1	153939684	153941186	1.431e-30	12	7.579e-22	1.786e-19
chr1	153949416	153951279	8.523e-09	12	2.719e-10	5.166e-08
chr1	153958797	153959248	4.39e-18	4	5.93e-17	8.715e-14
chr1	153962013	153963593	0	9	3.097e-45	6.94e-43
chr1	154154898	154156180	8.816e-22	4	4.708e-11	1.3e-08
chr1	154164699	154164994	2.146e-08	3	5.346e-09	6.416e-06
chr1	154191582	154193749	4.703e-23	14	9.449e-16	1.632e-13
chr1	154244824	154245266	2.196e-22	5	1.07e-19	8.569e-17
chr1	154297271	154301510	0	21	0	0
chr1	154325248	154325618	3.445e-06	2	9.454e-07	0.0009042
chr1	154376344	154378444	7.534e-43	13	3.744e-33	6.312e-31
chr1	154474108	154475688	0.0001043	8	1.874e-06	0.0004199
chr1	154530902	154531432	1.136e-09	6	3.549e-12	2.371e-09
chr1	154547585	154548273	1.217e-11	2	1.161e-14	5.999e-12
chr1	154580635	154580739	1.167e-06	3	3.492e-07	0.001188
chr1	154582007	154582156	3.681e-06	2	1.168e-06	0.002771
chr1	154599894	154600487	3.949e-13	5	3.313e-09	1.978e-06
chr1	154679990	154680613	0.0001034	4	2.246e-06	0.001275
chr1	154832235	154834293	1.299e-13	6	3.013e-10	5.184e-08
chr1	154908781	154909991	0	13	4.02e-26	1.176e-23
chr1	154927709	154929791	0	9	3.689e-32	6.272e-30
chr1	154933512	154934734	6.088e-15	6	2.884e-19	8.356e-17
chr1	154942509	154943932	2.265e-18	6	6.129e-07	0.0001525
chr1	154946181	154948248	0	13	3.911e-40	6.698e-38
chr1	154955537	154956222	0	10	6.189e-40	3.199e-37
chr1	154971922	154976647	1.089e-23	17	5.239e-28	3.925e-26
chr1	154986238	154986512	3.778e-05	2	1.37e-05	0.01754
chr1	154988721	154989197	9.313e-26	2	3.187e-16	2.477e-13
chr1	155023650	155024394	6.818e-19	4	2.361e-18	1.124e-15
chr1	155034570	155036802	6.584e-22	16	8.929e-20	1.416e-17
chr1	155043322	155044345	1.138e-06	6	3.503e-05	0.01205
chr1	155050100	155051879	8.759e-07	7	1.862e-06	0.0003704
chr1	155053070	155055166	2.538e-13	7	2.639e-13	4.458e-11
chr1	155056636	155059162	4.757e-40	10	7.161e-33	1.004e-30
chr1	155099774	155100511	2.068e-17	9	5.75e-13	2.762e-10
chr1	155102388	155104050	5.105e-15	4	7.226e-14	1.54e-11
chr1	155106882	155109378	9.238e-16	11	7.262e-15	1.024e-12
chr1	155112702	155113214	9.573e-06	6	8.422e-07	0.0005822
chr1	155145180	155147431	6.528e-24	17	3.256e-20	5.121e-18
chr1	155162752	155164873	1.579e-25	13	9.52e-21	1.589e-18
chr1	155176868	155179254	4.965e-38	11	1.2e-34	1.781e-32
chr1	155197279	155197692	1.535e-14	5	7.816e-15	6.662e-12
chr1	155214303	155214575	0	5	1.43e-54	1.861e-51
chr1	155224842	155225808	1.018e-08	8	5.479e-09	2.008e-06
chr1	155231766	155232677	5.117e-16	14	5.717e-14	2.222e-11
chr1	155239301	155239493	2.505e-09	4	5.679e-10	1.047e-06
chr1	155242826	155243807	5.404e-33	9	8.243e-28	2.975e-25
chr1	155246828	155248588	2.611e-18	13	2.15e-14	4.333e-12
chr1	155252359	155252506	9.679e-06	2	3.241e-06	0.007775
chr1	155265026	155265378	1.777e-09	4	2.191e-08	2.204e-05
chr1	155277503	155279053	1.546e-32	15	0	0
chr1	155292726	155296066	7.781e-26	11	5.315e-13	5.634e-11
chr1	155297285	155298166	0.0001056	2	6.955e-05	0.02756
chr1	155317402	155317652	1.944e-05	4	6.775e-06	0.009549
chr1	155579369	155579964	3.413e-16	6	5.695e-11	3.389e-08
chr1	155658214	155658929	2.025e-09	6	1.259e-08	6.233e-06
chr1	155715320	155715510	8.58e-09	3	2.049e-09	3.819e-06
chr1	155829014	155829549	3.126e-10	6	3.94e-09	2.607e-06
chr1	155881102	155881569	1.06e-16	4	2.76e-13	2.092e-10
chr1	155895456	155896010	0.0003965	2	4.568e-05	0.02877
chr1	155903354	155904847	4.617e-16	11	7.748e-14	1.838e-11
chr1	155910523	155911361	1.871e-17	6	8.598e-19	3.633e-16
chr1	155920254	155920832	1.748e-08	6	2.738e-10	1.677e-07
chr1	155931629	155931763	1.673e-17	2	1.882e-18	4.972e-15
chr1	155948126	155949839	0	8	0	0
chr1	155990282	155990882	6.596e-28	4	1.883e-25	1.111e-22
chr1	156022836	156024674	1.087e-39	13	8.752e-31	1.686e-28
chr1	156047143	156048214	9.669e-07	5	0.0001009	0.03281
chr1	156051441	156052538	1.005e-08	7	1.554e-09	5.017e-07
chr1	156083251	156086004	4.969e-11	10	8.898e-11	1.144e-08
chr1	156093624	156094519	3.031e-25	3	4.306e-20	1.703e-17
chr1	156095882	156096301	8.581e-08	3	1.01e-07	8.533e-05
chr1	156163644	156164205	1.203e-26	10	1.571e-21	9.913e-19
chr1	156182617	156183096	0	5	1.263e-35	9.336e-33
chr1	156211415	156212005	1.243e-12	9	6.933e-10	4.16e-07
chr1	156251280	156253073	2.516e-26	12	1.128e-14	2.236e-12
chr1	156307348	156308598	4.41e-26	12	3.141e-25	8.897e-23
chr1	156338639	156339286	4.354e-07	7	4.502e-07	0.0002463
chr1	156357839	156358612	1.24e-07	9	6.416e-07	0.0002938
chr1	156405438	156407809	4.835e-07	8	3.944e-11	5.889e-09
chr1	156426550	156427412	5.185e-28	6	2.436e-30	1e-27
chr1	156459986	156460747	1.945e-23	3	9.193e-23	4.277e-20
chr1	156465749	156467188	9.163e-14	5	7.056e-16	1.639e-13
chr1	156470068	156471288	3.798e-22	9	4.739e-18	1.375e-15
chr1	156473988	156475319	1.275e-36	5	2.531e-37	6.732e-35
chr1	156542017	156542701	2.43e-11	7	5.356e-10	2.772e-07
chr1	156561143	156561947	8.756e-11	6	2.863e-13	1.26e-10
chr1	156571159	156571598	5.978e-31	9	1.177e-30	9.491e-28
chr1	156589008	156589237	3.028e-06	3	9.512e-07	0.00147
chr1	156595164	156595945	0.001708	4	4.714e-05	0.02114
chr1	156611425	156612140	3.419e-05	4	1.175e-06	0.0005815
chr1	156616554	156617074	6.878e-09	6	5.07e-07	0.0003451
chr1	156631235	156631242	7.876e-09	2	1.875e-09	9.481e-05
chr1	156646065	156648350	3.162e-14	10	4.945e-12	7.661e-10
chr1	156676542	156676793	9.465e-09	3	2.271e-09	3.204e-06
chr1	156695842	156695896	1.91e-23	2	1.295e-24	8.487e-21
chr1	156698126	156699437	1.11e-19	10	1.479e-19	3.994e-17
chr1	156710761	156711439	0	10	3.786e-41	1.977e-38
chr1	156720919	156722321	1.354e-43	13	1.552e-35	3.918e-33
chr1	156736588	156738798	0	12	7.128e-42	1.142e-39
chr1	156786601	156786653	3.083e-29	3	1.248e-30	8.498e-27
chr1	156814901	156815774	7.007e-05	4	5.951e-07	0.0002413
chr1	156823867	156823940	3.803e-07	2	1.079e-07	0.0005233
chr1	156863129	156863643	3.196e-06	3	3.144e-06	0.002163
chr1	156889826	156890805	0.0002883	7	2.583e-05	0.009299
chr1	156893792	156894534	1.836e-12	4	3.305e-09	1.577e-06
chr1	156906485	156907349	2.468e-09	4	4.782e-11	1.96e-08
chr1	157096900	157096908	6.319e-12	2	1.133e-12	5.013e-08
chr1	157107917	157108803	3.339e-38	7	9.587e-34	3.831e-31
chr1	157962460	157963794	1.993e-17	6	2.08e-14	5.51e-12
chr1	158083159	158083475	4.555e-18	4	4.881e-19	5.468e-16
chr1	158149228	158151363	7.239e-05	10	1.504e-05	0.00249
chr1	158259268	158259926	0.0001269	2	2.133e-06	0.001147
chr1	158390649	158391119	1.968e-05	4	2.31e-05	0.01725
chr1	158670124	158670617	8.33e-07	3	8.737e-07	0.0006273
chr1	158979647	158979810	1.204e-06	2	3.61e-07	0.0007837
chr1	159141293	159141893	3.816e-11	6	3.262e-07	0.0001924
chr1	159409836	159410002	4.801e-07	2	1.377e-07	0.0002937
chr1	159506559	159507162	4.164e-06	3	1.602e-06	0.0009401
chr1	159556997	159557257	5.041e-05	2	1.86e-05	0.02501
chr1	159750305	159751352	0.0008105	6	7.219e-05	0.02412
chr1	159769263	159770209	1.539e-08	3	1.234e-08	4.619e-06
chr1	159771711	159772162	5.624e-05	4	6.177e-05	0.04733
chr1	159795262	159795589	9.996e-06	3	3.354e-06	0.003625
chr1	159824538	159825761	9.715e-24	9	2.108e-10	6.103e-08
chr1	159833250	159833715	4.46e-09	3	6.005e-09	4.572e-06
chr1	159869927	159870915	1.487e-21	7	8.421e-19	3.018e-16
chr1	159893182	159893696	7.125e-32	3	3.827e-29	2.636e-26
chr1	159895006	159895724	0	9	2.697e-39	1.33e-36
chr1	160053689	160055253	5.167e-07	6	7.104e-07	0.0001608
chr1	160068041	160069052	1.28e-31	15	3.088e-14	1.081e-11
chr1	160135275	160135527	9.171e-05	2	3.512e-05	0.04814
chr1	160145943	160146342	5.836e-08	2	1.351e-07	0.0001199
chr1	160174755	160175974	3.078e-18	7	7.058e-11	2.05e-08
chr1	160231585	160232740	8.531e-31	13	1.367e-28	4.191e-26
chr1	160253463	160255804	2.447e-06	9	5.575e-07	8.431e-05
chr1	160312929	160314505	7.723e-16	10	8.979e-14	2.018e-11
chr1	160369363	160370982	9.96e-25	12	1.409e-10	3.082e-08
chr1	160519425	160520346	3.669e-08	2	1.173e-08	4.51e-06
chr1	160616604	160617356	3.298e-15	6	5.456e-12	2.569e-09
chr1	160681404	160682008	1.579e-33	3	9.601e-43	5.628e-40
chr1	160832662	160833560	2.32e-06	2	7.354e-07	0.0002899
chr1	160990978	160991224	4.375e-08	5	1.124e-08	1.617e-05
chr1	161015119	161016165	6.352e-43	11	0	0
chr1	161039681	161040044	1.918e-42	4	1.148e-35	1.12e-32
chr1	161049147	161049677	3.001e-10	6	8.327e-10	5.562e-07
chr1	161067663	161069839	0	12	8.004e-37	1.302e-34
chr1	161087322	161088188	0	10	4.611e-63	1.885e-60
chr1	161094035	161094123	3.306e-06	3	1.044e-06	0.004192
chr1	161102325	161103008	6.565e-23	7	1.138e-20	5.898e-18
chr1	161123637	161124156	2.069e-27	9	3.089e-22	2.107e-19
chr1	161128717	161129745	3.409e-21	12	5.784e-15	1.988e-12
chr1	161135623	161136664	6.352e-43	10	6.053e-36	2.059e-33
chr1	161147190	161147718	1.89e-34	8	4.099e-28	2.748e-25
chr1	161169574	161170110	8.323e-11	2	3.771e-10	2.491e-07
chr1	161171632	161172291	5.564e-16	8	1.762e-08	9.468e-06
chr1	161184305	161185092	4.01e-10	5	2.279e-11	1.025e-08
chr1	161194369	161195893	0	7	1.623e-38	3.77e-36
chr1	161228455	161228877	4.384e-07	4	6.751e-07	0.0005662
chr1	161275561	161276204	1.276e-25	2	5.761e-29	3.172e-26
chr1	161283833	161284489	5.668e-24	11	2.807e-20	1.515e-17
chr1	161359810	161360266	3.787e-14	3	1.055e-13	8.189e-11
chr1	161368787	161369931	1.577e-20	8	5.398e-19	1.67e-16
chr1	161575319	161576629	1.829e-09	5	1.01e-13	2.727e-11
chr1	161591488	161591591	2.888e-06	2	9.047e-07	0.003105
chr1	161678601	161679921	9.596e-06	3	4.907e-07	0.0001316
chr1	161697281	161697574	2.507e-06	2	7.798e-07	0.0009419
chr1	161719820	161720042	4.468e-05	3	1.637e-05	0.02577
chr1	161736000	161736200	7.144e-27	4	3.574e-28	6.326e-25
chr1	161860859	161861378	1.172e-05	3	1.13e-07	7.71e-05
chr1	162039149	162039959	3.556e-08	7	5.512e-08	2.409e-05
chr1	162335175	162337375	3.968e-06	8	1.55e-07	2.494e-05
chr1	162467180	162468226	1.176e-12	12	8.576e-07	0.0002902
chr1	163291357	163292020	1.406e-28	8	5.131e-27	2.74e-24
chr1	164290179	164290833	3.137e-16	6	2.692e-17	1.458e-14
chr1	164545553	164546143	8.386e-26	5	6.715e-24	4.03e-21
chr1	165086866	165087025	1.998e-08	3	4.96e-09	1.104e-05
chr1	165204410	165205506	6.209e-27	12	4.343e-26	1.403e-23
chr1	165321224	165322099	4.802e-16	3	8.697e-20	3.519e-17
chr1	165323232	165326345	8.556e-14	18	1.335e-21	1.518e-19
chr1	165345657	165345813	3.677e-08	2	9.371e-09	2.127e-05
chr1	165413323	165415157	1.156e-07	13	9.505e-08	1.835e-05
chr1	165667450	165668181	3.008e-23	11	8.876e-18	4.299e-15
chr1	165796654	165797905	2.417e-14	8	6.027e-16	1.571e-13
chr1	166039444	166039918	2.455e-09	5	8.559e-06	0.006372
chr1	166134346	166136816	1.576e-13	13	2.75e-13	3.942e-11
chr1	166808266	166809407	3.421e-13	8	9.227e-15	2.859e-12
chr1	166844942	166845800	2.564e-12	9	7.296e-13	3.01e-10
chr1	166852621	166853812	4.531e-12	5	1.818e-08	5.405e-06
chr1	166889789	166890644	1.758e-37	6	7.922e-35	3.28e-32
chr1	166958221	166958583	1.014e-05	10	5.626e-06	0.005487
chr1	167189429	167191768	2.342e-31	10	1.702e-39	2.576e-37
chr1	167407514	167408709	1.329e-07	3	2.366e-06	0.0007009
chr1	167423965	167425186	1.667e-15	7	2.752e-18	7.978e-16
chr1	167522579	167523443	1.039e-33	5	7.847e-28	3.215e-25
chr1	167598521	167599830	0	9	2.27e-43	6.14e-41
chr1	167682648	167684668	7.218e-34	12	9.391e-31	1.646e-28
chr1	167690438	167691881	1.235e-33	11	5.345e-15	1.308e-12
chr1	167765211	167766195	0.0001282	2	4.319e-05	0.01542
chr1	167882440	167883379	0.0001612	3	9.047e-05	0.03354
chr1	167904675	167906865	0	17	3.382e-43	5.467e-41
chr1	168025549	168025552	4.658e-07	2	1.334e-07	0.01562
chr1	168105727	168106157	8.222e-11	4	7.22e-09	5.944e-06
chr1	168147159	168148809	1.354e-31	10	1.359e-23	2.917e-21
chr1	168194826	168195833	2.562e-15	11	1.885e-16	7.805e-14
chr1	168249943	168250628	4.628e-05	5	4.197e-05	0.02146
chr1	168698349	168698479	3.784e-09	3	8.731e-10	2.378e-06
chr1	169074608	169075671	8.864e-13	4	8.833e-11	2.942e-08
chr1	169336982	169337860	0	12	0	0
chr1	169396706	169396909	4.711e-16	7	5.972e-17	1.936e-13
chr1	169429698	169429972	7.201e-05	2	2.715e-05	0.03448
chr1	169763990	169764525	2.924e-41	6	1.628e-30	1.078e-27
chr1	169862509	169863532	0	11	1.348e-42	4.664e-40
chr1	170043489	170044059	8.164e-22	6	2.364e-20	1.468e-17
chr1	170500942	170501645	3.458e-31	6	7.341e-32	3.697e-29
chr1	170629048	170631431	6.499e-26	10	1.666e-37	2.475e-35
chr1	170633508	170634859	7.094e-19	5	4.143e-23	1.086e-20
chr1	170636223	170636363	5.428e-07	2	1.566e-07	0.0003958
chr1	170637600	170637796	1.927e-11	3	3.603e-12	6.509e-09
chr1	170638807	170638917	8.062e-07	2	2.371e-07	0.0007627
chr1	171220575	171220819	6.068e-09	2	1.429e-09	2.073e-06
chr1	171282607	171283203	1.618e-11	2	2.35e-09	1.396e-06
chr1	171453943	171455187	3.307e-15	7	3.054e-09	8.69e-07
chr1	171510692	171510722	9.257e-06	2	3.091e-06	0.03582
chr1	171711261	171711860	1.238e-37	8	2.586e-24	1.528e-21
chr1	171750281	171751291	6.954e-05	9	0.0001368	0.04681
chr1	171753185	171753504	5.85e-08	3	1.522e-08	1.689e-05
chr1	172412837	172413612	6.455e-37	9	1.188e-25	5.425e-23
chr1	172501430	172502778	7.048e-35	10	1.109e-22	2.913e-20
chr1	173176362	173176523	3.89e-14	4	5.771e-15	1.27e-11
chr1	173445917	173446963	2.091e-38	10	4.559e-21	1.543e-18
chr1	173638470	173639380	1.201e-07	6	6.659e-08	2.591e-05
chr1	173683625	173684675	0	11	1.249e-40	4.21e-38
chr1	173793289	173794210	6.77e-22	16	2.106e-20	8.094e-18
chr1	173836636	173838081	0	19	2.623e-44	6.426e-42
chr1	173886454	173887360	1.909e-06	5	7.071e-08	2.763e-05
chr1	173990939	173991446	5.806e-33	4	1.557e-30	1.088e-27
chr1	174128297	174129340	4.734e-38	5	6.918e-42	2.348e-39
chr1	174417175	174417967	1.106e-05	3	4.026e-06	0.001798
chr1	174968144	174969621	7.091e-22	14	3.498e-25	8.385e-23
chr1	174992314	174993124	3.976e-20	9	2.285e-14	9.996e-12
chr1	175035502	175036986	5.496e-06	4	5.639e-05	0.01336
chr1	175048753	175048873	1.607e-05	3	5.539e-06	0.01621
chr1	175161069	175162553	1.984e-41	16	0	0
chr1	176175820	176176921	1.498e-40	9	1.259e-34	4.048e-32
chr1	177225530	177225850	4.209e-05	2	1.537e-05	0.01686
chr1	178006465	178007364	3.621e-14	4	2.726e-19	1.073e-16
chr1	178481807	178482328	2.204e-05	8	1.946e-05	0.01313
chr1	178511686	178512495	5.718e-12	8	4.644e-11	2.032e-08
chr1	178992788	178993006	4.001e-06	2	1.275e-06	0.002069
chr1	178994243	178996021	1.185e-30	13	4.17e-20	8.303e-18
chr1	179050404	179051893	3.027e-35	13	6.583e-28	1.565e-25
chr1	179198105	179199424	3.077e-25	9	1.652e-26	4.434e-24
chr1	179262462	179263295	5.091e-18	11	2.504e-14	1.066e-11
chr1	179333589	179335598	6.684e-20	10	6.513e-17	1.954e-14
chr1	179544476	179546285	3.192e-19	11	6.484e-14	1.269e-11
chr1	179555635	179557513	8.385e-26	8	4.311e-18	8.126e-16
chr1	179560121	179561500	1.381e-32	8	6.764e-23	1.737e-20
chr1	179711583	179713950	5.497e-31	17	5.287e-35	7.908e-33
chr1	179784167	179784720	4.745e-40	3	2.086e-34	1.335e-31
chr1	179846920	179847329	1.655e-18	8	3.694e-16	2.883e-13
chr1	179851019	179852419	1.885e-32	13	5.255e-32	1.329e-29
chr1	179923022	179924631	3.037e-30	12	3.557e-36	7.826e-34
chr1	180123704	180124539	1.04e-20	7	3.989e-14	1.69e-11
chr1	180199269	180200104	1.445e-05	6	3.715e-05	0.01563
chr1	180201891	180205157	1.317e-07	11	1.132e-06	0.0001227
chr1	180471249	180472354	1.703e-22	8	3.469e-27	1.111e-24
chr1	180600601	180601918	2.733e-20	11	1.329e-20	3.574e-18
chr1	180881086	180881646	0.0002258	5	4.975e-05	0.03096
chr1	180904018	180904914	1.117e-05	4	1.595e-06	0.0006302
chr1	180911407	180911763	5.062e-08	3	6.135e-08	6.101e-05
chr1	180922636	180923847	2.368e-06	7	3.843e-08	1.124e-05
chr1	180991143	180991757	4.25e-25	3	5.099e-26	2.94e-23
chr1	181002177	181003203	0	5	0	0
chr1	181057557	181059633	5.589e-15	8	1.982e-13	3.38e-11
chr1	181074635	181075666	2.87e-14	6	7.456e-13	2.56e-10
chr1	181286640	181287805	6.968e-26	8	7.917e-26	2.406e-23
chr1	181451906	181452839	8.965e-14	8	4.973e-11	1.887e-08
chr1	181454744	181455181	7.069e-15	4	1.462e-13	1.185e-10
chr1	182025618	182027546	4.687e-22	7	9.792e-14	1.798e-11
chr1	182359056	182359858	5.223e-07	2	5.617e-09	2.48e-06
chr1	182361258	182361557	4.881e-07	4	1.401e-07	0.0001659
chr1	182573155	182573989	1.191e-09	11	4.85e-09	2.059e-06
chr1	182584068	182584578	6.943e-09	6	2.673e-08	1.856e-05
chr1	182758324	182758953	3.631e-07	4	1.602e-06	0.0009014
chr1	182808143	182809277	1.069e-33	13	3.106e-20	9.697e-18
chr1	182921851	182922593	6.363e-12	7	2.339e-12	1.116e-09
chr1	182991651	182993363	1.44e-10	9	6.849e-10	1.416e-07
chr1	183154778	183155644	4.233e-11	9	1.887e-09	7.715e-07
chr1	183386054	183388732	5.609e-14	9	1.802e-15	2.348e-13
chr1	183439365	183442651	5.977e-42	11	1.118e-41	1.204e-39
chr1	183559527	183560923	2.355e-05	4	4.926e-07	0.0001249
chr1	183604510	183605490	3.32e-20	10	1.013e-17	3.66e-15
chr1	183774114	183774742	3.232e-24	5	1.856e-22	1.046e-19
chr1	184020410	184021034	0	5	1.427e-60	8.095e-58
chr1	184355420	184356555	7.987e-06	3	7.095e-05	0.02189
chr1	184723253	184724800	2.157e-39	12	8.883e-25	2.033e-22
chr1	184942841	184944153	2.019e-21	8	9.353e-09	2.524e-06
chr1	185014181	185015449	5.98e-25	7	7.704e-29	2.151e-26
chr1	185023471	185023741	1.103e-05	2	3.721e-06	0.004867
chr1	185125656	185127093	2.039e-22	13	9.011e-25	2.22e-22
chr1	185285364	185287148	4.002e-40	13	5.553e-33	1.102e-30
chr1	185703201	185704549	2.497e-12	14	5.596e-11	1.47e-08
chr1	186344058	186344998	1.173e-41	12	1.079e-44	4.064e-42
chr1	186649153	186650441	3.981e-35	13	2.937e-29	8.073e-27
chr1	190444387	190445197	2.448e-08	6	5.054e-09	2.209e-06
chr1	190447232	190447603	1.881e-10	4	5.824e-08	5.558e-05
chr1	193028138	193029121	2.935e-38	12	6.582e-31	2.37e-28
chr1	193073694	193075631	3.942e-34	13	1.765e-32	3.225e-30
chr1	193090350	193091399	1.205e-39	9	1.637e-24	5.524e-22
chr1	196577643	196578917	2.919e-13	5	8.371e-09	2.326e-06
chr1	197115405	197116190	3.436e-17	10	1.376e-08	6.207e-06
chr1	197169849	197170599	4.019e-26	6	2.874e-23	1.357e-20
chr1	197743842	197745238	8.41e-17	12	1.168e-16	2.82e-14
chr1	197870871	197872227	4.953e-13	9	0	0
chr1	197884759	197885607	0.0002437	5	8.533e-05	0.035
chr1	198125392	198125992	1.164e-25	4	2.056e-19	1.213e-16
chr1	200003267	200005219	0.000116	10	3.462e-05	0.00626
chr1	200181261	200183606	7.105e-06	7	8.262e-08	1.247e-05
chr1	200271455	200271765	5.726e-27	4	2.838e-28	3.241e-25
chr1	200378667	200380059	2.678e-11	7	1.531e-13	3.894e-11
chr1	200589582	200590123	4.577e-33	5	3.943e-29	2.58e-26
chr1	200638572	200639502	1.58e-13	7	1.094e-18	4.166e-16
chr1	200708096	200709051	7.406e-21	5	7.73e-25	2.866e-22
chr1	200841805	200842890	8.751e-19	8	2.93e-17	9.561e-15
chr1	200992385	200994978	1.133e-25	13	5.591e-16	7.583e-14
chr1	201082982	201084466	2.391e-10	8	7.507e-08	1.791e-05
chr1	201123225	201124117	8.828e-19	8	8.688e-13	3.448e-10
chr1	201139878	201140161	6.452e-07	2	1.876e-07	0.0002346
chr1	201195051	201195213	1.109e-08	2	2.681e-09	5.858e-06
chr1	201252948	201253537	8.145e-10	3	3.856e-08	2.318e-05
chr1	201346149	201346876	2.883e-05	4	0.0001032	0.04903
chr1	201368390	201369031	2.068e-19	9	8.554e-18	4.725e-15
chr1	201391747	201392102	3.323e-09	2	2.562e-12	2.555e-09
chr1	201450881	201451260	9.785e-09	3	1.176e-07	0.0001098
chr1	201475951	201476775	1.983e-08	10	1.052e-09	4.522e-07
chr1	201507574	201509415	9.949e-20	5	4.081e-20	7.849e-18
chr1	201617355	201619900	7.919e-08	11	4.465e-10	6.212e-08
chr1	201708522	201709675	3.036e-11	9	3.785e-12	1.162e-09
chr1	201798166	201798817	1.401e-17	7	2.609e-19	1.419e-16
chr1	201857296	201857955	3.561e-13	10	2.312e-12	1.242e-09
chr1	201923663	201925070	1.082e-22	9	1.116e-19	2.808e-17
chr1	201951076	201953356	2.566e-18	12	6.648e-15	1.034e-12
chr1	201982372	201982404	2.735e-06	2	8.544e-07	0.009409
chr1	202090849	202092005	1.375e-06	12	8.627e-07	0.0002642
chr1	202113040	202114946	1.072e-29	11	7.679e-30	1.426e-27
chr1	202129204	202131184	0	8	1.636e-20	2.925e-18
chr1	202310824	202311278	1.94e-14	7	1.285e-09	1.002e-06
chr1	202317365	202318195	2.25e-41	9	1.57e-28	6.696e-26
chr1	202775609	202776298	2.445e-05	3	3.342e-05	0.01703
chr1	202857613	202858761	8.107e-18	11	2.028e-16	6.85e-14
chr1	202896003	202896493	2.228e-14	6	5.567e-13	4.022e-10
chr1	202927073	202927798	2.537e-15	9	2.972e-13	1.451e-10
chr1	202935683	202937114	1.213e-25	11	1.919e-26	4.747e-24
chr1	202976329	202977077	5.983e-18	11	9.897e-19	4.684e-16
chr1	202995246	202995473	1.191e-06	2	3.567e-07	0.0005562
chr1	203056150	203056504	6.768e-06	3	6.445e-06	0.006425
chr1	203095196	203098085	6.886e-06	9	0.0001505	0.01828
chr1	203147367	203149828	7.514e-08	4	4.577e-10	6.585e-08
chr1	203192517	203192720	7.109e-05	3	2.678e-05	0.04562
chr1	203241948	203242638	6.366e-14	7	6.504e-11	3.337e-08
chr1	203258903	203259772	9.489e-26	2	5.807e-36	2.366e-33
chr1	203274134	203274882	3.447e-15	7	7.541e-17	5.251e-14
chr1	203275927	203276595	1.917e-32	2	4.384e-30	2.324e-27
chr1	203296289	203297311	8.471e-40	6	0	0
chr1	203444518	203444536	1.752e-07	2	4.796e-08	0.0009428
chr1	203455289	203457150	0.0001363	8	8.447e-06	0.001606
chr1	203595048	203597085	0	8	0	0
chr1	203598330	203599089	0	7	0	0
chr1	203697478	203697703	7.33e-10	2	1.58e-10	2.486e-07
chr1	203733971	203734559	2.503e-14	5	1.759e-13	1.06e-10
chr1	203764618	203765385	9.635e-33	9	1.345e-37	6.207e-35
chr1	203830685	203831055	2.475e-28	5	4.312e-21	4.126e-18
chr1	204041352	204044122	4.833e-06	7	9.132e-06	0.001166
chr1	204121899	204122321	3.352e-06	4	3.351e-07	0.0002811
chr1	204182957	204183655	2.76e-11	11	5.101e-06	0.002584
chr1	204328843	204329307	7.109e-20	6	1.956e-15	1.525e-12
chr1	204332605	204333036	1.078e-24	2	6.407e-34	5.263e-31
chr1	204378783	204381404	1.571e-40	16	3.818e-29	5.158e-27
chr1	204462855	204464275	4.344e-34	4	2.139e-35	5.332e-33
chr1	204485075	204486034	1.553e-22	6	2.138e-21	7.892e-19
chr1	204531383	204531767	3.76e-05	2	1.066e-06	0.0009819
chr1	204587945	204589008	6.878e-05	3	8.228e-07	0.000274
chr1	204911863	204913460	1.072e-06	6	9.867e-10	2.187e-07
chr1	204948152	204949610	2.846e-05	4	5.616e-07	0.0001364
chr1	204980933	204981786	7.255e-10	3	1.516e-12	6.29e-10
chr1	205090841	205091505	1.02e-38	9	4.276e-42	2.28e-39
chr1	205179979	205181581	2.156e-05	11	0.000147	0.03198
chr1	205208323	205208963	2.145e-05	2	1.943e-07	0.0001075
chr1	205237467	205238299	0.0004763	4	6.804e-05	0.02854
chr1	205254523	205255619	9.611e-16	3	6.788e-13	2.193e-10
chr1	205291215	205292215	2.936e-05	4	3.607e-06	0.001276
chr1	205399731	205400120	7.348e-07	4	4.733e-07	0.0004307
chr1	205424972	205425944	0.0002161	9	4.659e-05	0.01683
chr1	205473222	205474054	2.445e-26	9	5.032e-14	2.14e-11
chr1	205491418	205491541	2.284e-05	2	8.036e-06	0.02286
chr1	205560943	205561906	2.275e-40	11	4.018e-26	1.477e-23
chr1	205600246	205602206	3.103e-40	10	4.077e-27	7.364e-25
chr1	205648187	205649956	2.249e-12	12	9.381e-12	1.878e-09
chr1	205718364	205719564	1.719e-22	6	3.326e-30	9.812e-28
chr1	205743344	205745761	2.883e-38	12	6.119e-19	8.963e-17
chr1	205780912	205783389	0	12	8.515e-24	1.217e-21
chr1	205912646	205912842	1.567e-09	2	3.488e-10	6.301e-07
chr1	206643301	206644843	0	7	1.012e-27	2.323e-25
chr1	206730120	206731166	0	10	0	0
chr1	206785063	206786180	0.000303	7	4.927e-05	0.01549
chr1	206808174	206809102	4.775e-42	7	3.074e-18	1.173e-15
chr1	206857717	206859686	3.444e-28	12	4.388e-34	7.89e-32
chr1	206945924	206946166	2.327e-16	2	2.87e-17	4.198e-14
chr1	207095153	207096833	8.884e-23	7	2.105e-36	4.435e-34
chr1	207140871	207140927	8.976e-10	2	1.951e-10	1.233e-06
chr1	207277018	207277581	7.854e-07	7	9.189e-06	0.005762
chr1	207494336	207495562	8.189e-28	10	1.65e-22	4.763e-20
chr1	207626214	207628182	4.306e-05	10	4.129e-06	0.0007424
chr1	207818395	207818818	4.695e-19	6	7.728e-18	6.468e-15
chr1	207842927	207843084	5.519e-12	2	9.841e-13	2.219e-09
chr1	207924482	207926000	8.25e-39	9	2.939e-38	6.853e-36
chr1	207990895	207992084	6.943e-10	8	5.546e-08	1.651e-05
chr1	207995752	207997166	1.041e-06	5	1.197e-07	2.996e-05
chr1	208040203	208040253	2.52e-09	2	5.715e-10	4.047e-06
chr1	208041879	208042680	1.344e-42	5	4.319e-29	1.909e-26
chr1	208131213	208133116	2.151e-10	7	6.506e-13	1.21e-10
chr1	208136667	208137626	4.01e-08	4	3.336e-08	1.231e-05
chr1	208218000	208218075	9.393e-11	3	1.869e-11	8.824e-08
chr1	208416449	208418771	9.471e-42	11	5.076e-37	7.739e-35
chr1	209404846	209406345	1.876e-21	6	4.138e-14	9.781e-12
chr1	209848306	209849445	1.138e-15	8	1.4e-12	4.353e-10
chr1	209877941	209878389	0.0009609	3	5.839e-05	0.0451
chr1	209928895	209930127	1.862e-41	5	7.188e-48	2.066e-45
chr1	209957601	209958343	7.601e-22	11	1.47e-21	7.012e-19
chr1	209963087	209963840	0.000223	2	3.328e-05	0.01553
chr1	209979111	209979779	5.466e-26	13	1.363e-18	7.225e-16
chr1	210000559	210001600	3.917e-43	12	3.248e-32	1.105e-29
chr1	210110998	210111672	1.052e-28	7	4.554e-17	2.392e-14
chr1	210484920	210485382	7.114e-07	3	1.715e-05	0.01305
chr1	210501368	210502792	2.797e-23	10	1.935e-14	4.803e-12
chr1	211431567	211434314	6.084e-34	15	3.337e-24	4.301e-22
chr1	211498962	211502171	1.74e-26	12	5.578e-25	6.154e-23
chr1	211666129	211667487	5.871e-05	6	5.658e-06	0.001474
chr1	211750967	211753152	6.568e-34	7	1.568e-32	2.54e-30
chr1	211828290	211828484	1.762e-06	2	5.381e-07	0.0009815
chr1	211849015	211849413	3.879e-25	7	2.544e-22	2.263e-19
chr1	212003961	212004468	1.836e-27	9	3.437e-25	2.4e-22
chr1	212208516	212209499	2.847e-38	12	1.394e-30	5.019e-28
chr1	212457915	212460169	1.004e-28	9	1.477e-30	2.32e-28
chr1	212586894	212588580	0	12	2.284e-30	4.796e-28
chr1	212604918	212607111	4.623e-21	7	1.384e-24	2.235e-22
chr1	212619763	212620748	0.0004261	2	2.689e-05	0.00962
chr1	212687842	212688997	4.13e-05	7	1.009e-06	0.0003092
chr1	212731921	212733199	3.157e-24	4	1.703e-12	4.717e-10
chr1	212780517	212782436	4.345e-19	11	5.81e-11	1.072e-08
chr1	212802982	212803761	0.0003894	2	1.008e-05	0.004571
chr1	212873626	212874742	1.704e-07	7	8.172e-10	2.593e-07
chr1	212964438	212965701	4.999e-27	12	6.966e-26	1.953e-23
chr1	213030334	213031743	3.142e-37	8	2.033e-27	5.109e-25
chr1	213090116	213090240	3.155e-18	3	3.338e-19	9.531e-16
chr1	213123675	213124685	9.265e-06	5	7.327e-07	0.0002568
chr1	213188705	213189823	7.228e-29	11	4.688e-27	1.485e-24
chr1	213223453	213224949	8.45e-09	9	6.351e-07	0.0001503
chr1	214152709	214154936	1.12e-17	10	3.594e-15	5.648e-13
chr1	214156255	214159131	5.554e-14	12	6.435e-21	7.922e-19
chr1	214160848	214162854	1.863e-16	11	7.913e-24	1.397e-21
chr1	214360574	214360954	1.036e-09	4	2.364e-06	0.0022
chr1	214454189	214454777	4.043e-19	5	0	0
chr1	214724440	214724899	1.217e-06	5	3.285e-07	0.0002534
chr1	214776286	214777596	1.693e-23	12	2.143e-12	5.792e-10
chr1	215255110	215257222	1.515e-37	12	7.833e-32	1.313e-29
chr1	215740424	215741318	4.323e-20	6	2.281e-12	9.033e-10
chr1	216774208	216774956	6.931e-26	6	1.161e-17	5.495e-15
chr1	216896852	216897261	6.317e-13	3	1.743e-16	1.922e-13
chr1	217306590	217313044	3.258e-28	27	4.287e-51	2.352e-49
chr1	217804379	217804877	4.382e-16	7	3.184e-15	2.289e-12
chr1	218098033	218098593	1.237e-22	4	1.72e-20	1.088e-17
chr1	218337485	218338779	8.359e-07	6	5.541e-09	1.516e-06
chr1	218458020	218458869	4.474e-24	11	2.68e-18	1.118e-15
chr1	218497686	218497806	2.011e-05	2	7.022e-06	0.0205
chr1	218518468	218520468	8.726e-26	11	1.421e-22	2.516e-20
chr1	219347021	219347458	7.069e-34	5	4.843e-32	3.923e-29
chr1	220101368	220102361	6.619e-39	13	2.209e-33	7.876e-31
chr1	220132091	220132478	3.124e-05	5	4.735e-05	0.04239
chr1	220219163	220220103	2.256e-15	8	2.826e-19	1.064e-16
chr1	220263017	220263525	1.005e-10	7	1.559e-10	1.086e-07
chr1	220445206	220446194	1.06e-26	8	2.83e-22	1.014e-19
chr1	220699960	220702321	1.479e-06	8	1.314e-07	1.97e-05
chr1	220863347	220864321	5.958e-18	10	3.152e-14	1.146e-11
chr1	220921216	220922217	2.893e-17	11	2.897e-15	1.021e-12
chr1	220959227	220960199	0.000124	6	1.15e-05	0.004179
chr1	220983660	220983793	1.623e-09	2	3.618e-10	9.632e-07
chr1	221049931	221055097	5.428e-17	24	2.942e-23	2.016e-21
chr1	221061837	221065961	5.595e-08	11	5.843e-11	5.016e-09
chr1	221068423	221070193	7.758e-22	7	1.221e-15	2.442e-13
chr1	221911278	221912247	0.001161	2	1.408e-05	0.00513
chr1	221915286	221916861	2.838e-26	11	5.094e-28	1.145e-25
chr1	222638644	222639024	6.435e-23	6	4.247e-23	3.957e-20
chr1	222763046	222763810	2.138e-33	11	4.701e-16	2.058e-13
chr1	222790218	222792554	2.822e-15	12	4.595e-11	6.965e-09
chr1	222816858	222817780	1.566e-25	2	1.217e-19	4.673e-17
chr1	222884912	222886778	1.391e-29	14	0	0
chr1	222987845	222988866	1.806e-32	6	7.348e-23	2.548e-20
chr1	223254215	223255580	4.082e-25	7	6.007e-23	1.558e-20
chr1	223538174	223538957	1.122e-09	7	5.162e-09	2.334e-06
chr1	223840925	223840974	9.649e-17	2	1.153e-17	8.332e-14
chr1	223936508	223937196	2.193e-08	6	1.458e-06	0.0007501
chr1	224033060	224034478	7.56e-19	9	3.468e-19	8.658e-17
chr1	224044382	224044718	0.001185	2	2.347e-05	0.02442
chr1	224301701	224302585	1.308e-34	9	0	0
chr1	224370155	224371627	0	9	9e-47	2.165e-44
chr1	224517614	224518279	1.427e-32	10	2.55e-35	1.358e-32
chr1	224543865	224545376	1.146e-20	11	1.064e-19	2.494e-17
chr1	224621452	224622855	0	9	1.723e-43	4.347e-41
chr1	224805287	224805852	1.18e-07	4	3.658e-08	2.292e-05
chr1	225116995	225117817	1.552e-23	8	7.112e-19	3.063e-16
chr1	225614261	225617030	3.454e-30	10	5.527e-27	7.067e-25
chr1	225662606	225662766	2.601e-13	3	4.149e-14	9.188e-11
chr1	225840376	225841650	5.646e-14	7	9.939e-11	2.762e-08
chr1	225965247	225965777	0	8	2.028e-40	1.355e-37
chr1	225995381	225998870	5.854e-09	9	2.724e-13	2.765e-11
chr1	226012507	226013212	3.171e-10	5	7.548e-05	0.03719
chr1	226067900	226070808	1.354e-43	16	8.271e-42	1.007e-39
chr1	226085079	226085836	6.599e-17	2	1.004e-22	4.697e-20
chr1	226111372	226113058	8.234e-15	7	1.503e-13	3.154e-11
chr1	226126862	226127290	1.283e-05	2	9.384e-08	7.762e-05
chr1	226186804	226187852	1.81e-20	9	1.628e-20	5.499e-18
chr1	226249408	226250443	2.167e-25	9	1.013e-24	3.466e-22
chr1	226271414	226271799	3.476e-19	3	2.148e-10	1.975e-07
chr1	226297528	226300601	2.378e-21	9	7.913e-30	9.117e-28
chr1	226308360	226310475	1.042e-20	8	7.412e-16	1.301e-13
chr1	226314883	226315857	1.22e-07	2	1.663e-10	6.044e-08
chr1	226373844	226375224	9.437e-34	11	1.585e-25	4.067e-23
chr1	226410871	226411954	7.43e-08	11	1.348e-05	0.004398
chr1	226496265	226497636	1.159e-22	13	3.06e-25	7.903e-23
chr1	226595494	226595978	3.562e-27	4	2.141e-19	1.566e-16
chr1	226735384	226737393	5.336e-14	10	1.272e-09	2.242e-07
chr1	226849798	226850741	0.0001309	2	4.525e-06	0.001697
chr1	226890928	226891415	8.839e-21	5	3.328e-20	2.42e-17
chr1	226924739	226926968	1.017e-30	12	3.537e-44	5.618e-42
chr1	227015727	227015971	2.78e-14	6	4.081e-15	5.96e-12
chr1	227127075	227128537	1.018e-16	7	7.512e-16	1.882e-13
chr1	227163427	227164459	0.001493	3	7.162e-05	0.02427
chr1	227169808	227170663	0.0001323	5	8.461e-06	0.003497
chr1	227728774	227729906	1.016e-14	5	2.113e-11	6.608e-09
chr1	227746111	227748719	2.98e-22	8	8.273e-27	1.123e-24
chr1	227750857	227751612	1.39e-35	9	3.835e-25	1.798e-22
chr1	227915846	227916719	6.088e-42	9	1.108e-32	4.493e-30
chr1	227921688	227922863	1.977e-23	8	8.084e-14	2.435e-11
chr1	227974541	227976522	3.375e-06	10	2.286e-07	4.086e-05
chr1	228003072	228003938	0.0001342	5	3.403e-05	0.01382
chr1	228109169	228109530	1.331e-10	2	1.259e-08	1.235e-05
chr1	228193237	228197109	3.087e-05	14	1.731e-07	1.583e-05
chr1	228225068	228225886	2.307e-11	5	2.747e-11	1.189e-08
chr1	228248013	228248785	4.849e-09	3	4.773e-08	2.189e-05
chr1	228265972	228266701	8.395e-08	2	3.648e-08	1.772e-05
chr1	228269915	228271368	1.337e-11	12	2.379e-08	5.797e-06
chr1	228290140	228291705	2.155e-06	7	6.878e-08	1.556e-05
chr1	228296964	228297275	3.066e-10	6	6.386e-11	7.27e-08
chr1	228327456	228328880	7.266e-22	14	3.26e-08	8.105e-06
chr1	228331081	228332502	2.296e-17	4	1.56e-19	3.887e-17
chr1	228345324	228347181	3.128e-09	7	2.469e-09	4.707e-07
chr1	228352940	228353883	6.13e-20	8	2.377e-13	8.924e-11
chr1	228361641	228362509	5.584e-07	4	8.631e-08	3.52e-05
chr1	228400217	228400693	1.458e-14	4	2.009e-10	1.494e-07
chr1	228402036	228404947	1.009e-08	11	8.354e-08	1.016e-05
chr1	228461852	228463734	6.274e-08	7	2.296e-11	4.318e-09
chr1	228470802	228471009	5.281e-06	3	1.71e-06	0.00292
chr1	228503801	228506283	0.0002409	8	1.02e-05	0.001454
chr1	228582549	228582869	6.085e-08	2	1.586e-08	1.755e-05
chr1	228593622	228595680	9.134e-23	15	2.726e-19	4.69e-17
chr1	228604037	228605010	3.761e-06	9	2.737e-06	0.0009955
chr1	228633275	228634806	3.901e-19	8	1.357e-14	3.132e-12
chr1	228644750	228645796	1.172e-23	14	2.4e-21	8.122e-19
chr1	228646916	228647248	1.933e-18	4	2.227e-18	2.374e-15
chr1	228651708	228652581	2.894e-11	6	7.06e-12	2.863e-09
chr1	228656799	228657762	3.573e-08	5	3.78e-08	1.39e-05
chr1	228674594	228675901	2.138e-21	10	3.694e-25	1.001e-22
chr1	228742687	228743235	8.289e-08	2	1.491e-09	9.632e-07
chr1	228785992	228786295	6.915e-09	2	1.637e-09	1.912e-06
chr1	228890820	228891306	1.106e-06	4	1.589e-06	0.001157
chr1	229477078	229480105	2.613e-23	10	6.037e-16	6.495e-14
chr1	229566769	229568252	5.051e-12	5	2.228e-14	5.327e-12
chr1	229569608	229570288	2.171e-18	13	6.725e-16	3.468e-13
chr1	229643508	229644978	5.408e-19	15	4.79e-16	1.069e-13
chr1	229693713	229695045	3.702e-24	6	1.884e-32	5.006e-30
chr1	229730023	229730560	0.0004676	4	6.995e-05	0.04507
chr1	229760606	229762532	6.477e-17	10	1.219e-10	2.24e-08
chr1	230202380	230204526	0	13	5.61e-38	9.256e-36
chr1	230249292	230249965	2.88e-11	2	2.541e-09	1.337e-06
chr1	230276238	230276786	2.364e-09	2	2.382e-08	1.539e-05
chr1	230283231	230284198	5.159e-05	2	1.34e-05	0.004894
chr1	230404249	230404284	9.383e-07	2	2.779e-07	0.002807
chr1	230414293	230414987	0.0003638	2	6.864e-13	3.502e-10
chr1	230416880	230417096	1.242e-14	2	1.772e-15	2.912e-12
chr1	230777685	230778592	2.553e-08	8	2.362e-08	9.22e-06
chr1	230827259	230827339	1.89e-07	2	5.192e-08	0.0002298
chr1	230849519	230850299	1.329e-07	4	8.398e-07	0.0003811
chr1	231003485	231004649	1.987e-06	15	6.939e-06	0.002108
chr1	231113419	231116934	0	14	4.738e-45	4.773e-43
chr1	231296640	231299396	3.226e-15	13	5.016e-25	6.444e-23
chr1	231376203	231377610	3.916e-35	14	3.009e-28	7.572e-26
chr1	231471991	231474535	6.763e-20	21	2.448e-13	3.407e-11
chr1	231555522	231558446	1.417e-35	7	1.019e-49	1.234e-47
[truncated: 20,249 more rows]

## Sheet: Table S2
Supplemental Table S2: Folate Distribution by demographic subgroup.
All Subjects	All (N = 394)	Cases (n = 188)	Controls (n = 206)	P	Hispanic (N = 174)	Non-Hispanic White (N = 160)	P	High-Income (N = 137)	Low-Income (N = 257)	P	Hispanic Low-Income (N = 149)	Non-Hispanc White Low-Income (N = 78)	P
Total DFEs	635.7 (391.9)	636.9 (388.3)	634.6 (396.1)	0.954	644.6 (397.0)	697.9 (408.1)	0.79	701.9 (405.3)	600.4 (380.7)	0.016	618.4 (381.0)	589.9 (392.3)	0.6
Food DFEs	480.9 (276.8)	480.8 (274.1)	480.9 (279.9)	0.999	549.2 (320.3)	428.5 (208.5)	3.55e-05	447.3 (260.8)	498.7 (283.8)	0.072	549.3 (309.7)	424.3 (226.6)	0.000648
Fortified DFEs	203.5 (193.9)	199.9 (194.2)	206.8 (194.0)	0.725	234.1 (217.4)	168.2 (149.2)	0.015	201.1 (199.8)	204.7 (199.1)	0.863	229.7 (210.5)	181.9 (164.1)	0.061
Natural DFEs	277.4 (154.3)	281.0 (156.0)	274.1 (153.0)	0.661	315.0 (179.0)	260.3 (124.1)	9.28e-06	246.2 (124.3)	294.0 (165.9)	0.001	319.6 (178.1)	242.3 (125.3)	0.000193
Supplemental DFEs
0	281	134	147	0.893	142	101	0.001	73	208	1.827e-07	129	55	0.015
194	27	12	15		9	11		15	12		6	4
360	14	8	6		4	7		7	7		2	4
540	72	34	38		19	41		42	30		12	15

## Sheet: Table S3
Supplemental Table S3: Gene ontology associations with overlapping differentially methylated regions between folate and leukemic blast analyses. The top 10 ontology terms are shown.
ONTOLOGY	TERM	P	FDR
Total Folate
BP	regulation of AMPA receptor activity	0.000335	1
BP	sperm entry	0.00125742	1
BP	positive regulation of Golgi lumen acidification	0.00125742	1
MF	somatostatin receptor binding	0.00171539	1
BP	determination of affect	0.00171539	1
BP	regulation of neurotransmitter receptor activity	0.00196521	1
BP	regulation of dendritic spine development	0.00200976	1
BP	ascorbate homeostasis	0.00215951	1
BP	dendritic spine morphogenesis	0.0021787	1
BP	regulation of Golgi lumen acidification	0.00242151	1
Food Folate
MF	glucuronate transmembrane transporter activity	0.00049	1
MF	sialic acid:proton symporter activity	0.00049	1
BP	uronic acid transmembrane transport	0.00049	1
BP	hexuronate transmembrane transport	0.00049	1
BP	glucuronate transmembrane transport	0.00049	1
BP	D-glucuronate transmembrane transport	0.00049	1
MF	D-glucuronate transmembrane transporter activity	0.00049	1
MF	ligase activity, forming carbon-nitrogen bonds	0.000659	1
MF	eukaryotic initiation factor 4G binding	0.000801	1
MF	hydrolase activity, acting on carbon-nitrogen (but not peptide) bonds, in linear amides	0.0010802	1
Fortified Folate
MF	4-nitrophenol 2-monooxygenase activity	0.000582	1
BP	carbon tetrachloride metabolic process	0.000582	1
BP	benzene metabolic process	0.000582	1
BP	4-nitrophenol metabolic process	0.000582	1
BP	halogenated hydrocarbon metabolic process	0.000582	1
MF	NAD+ synthase (glutamine-hydrolyzing) activity	0.000831	1
MF	long-chain fatty acid omega-1 hydroxylase activity	0.00141618	1
MF	glycoprotein-N-acetylgalactosamine 3-beta-galactosyltransferase activity	0.00151668	1
BP	O-glycan processing, core 1	0.00151668	1
BP	monoterpenoid metabolic process	0.00167389	1
Natural Folate
MF	eukaryotic initiation factor 4G binding	0.000534	1
BP	S-methylmethionine metabolic process	0.000656	1
MF	S-methylmethionine-homocysteine S-methyltransferase activity	0.000656	1
MF	dimethylglycine dehydrogenase activity	0.000712	1
BP	regulation of 1-phosphatidylinositol-3-kinase activity	0.000753	1
BP	positive regulation of 1-phosphatidylinositol-3-kinase activity	0.000753	1
MF	oxidoreductase activity, acting on the CH-NH group of donors, flavin as acceptor	0.00158099	1
BP	positive regulation of protein oligomerization	0.00158414	1
BP	regulation of translation at postsynapse, modulating synaptic transmission	0.00199721	1
BP	regulation of translation at postsynapse	0.00199721	1
Supplemental Folate
BP	fusion of sperm to egg plasma membrane involved in single fertilization	2.36e-05	0.450907
BP	plasma membrane fusion	3.93e-05	0.450907
BP	cellular process involved in reproduction in multicellular organism	0.000335	1
BP	multicellular organism reproduction	0.000623	1
BP	reactive oxygen species metabolic process	0.000903	1
BP	regulation of fusion of sperm to egg plasma membrane	0.000942	1
MF	NADP binding	0.00098	1
BP	detoxification of hydrogen peroxide	0.0012567	1
BP	cellular detoxification of hydrogen peroxide	0.0012567	1
CC	catalase complex	0.0012567	1

## Sheet: Table S4
Supplemental Table S4: KEGG pathway associations with overlapping differentially methylated regions between folate and leukemic blast analyses. The top 10 KEGG pathway terms are shown.
Description	P	FDR
Total Folate
Fatty acid elongation	0.0249674	1
Fatty acid metabolism	0.052388	1
Lysosome	0.104738	1
Ubiquitin mediated proteolysis	0.122237	1
Glutamatergic synapse	0.127418	1
Signaling pathways regulating pluripotency of stem cells	0.129525	1
mTOR signaling pathway	0.142722	1
Viral carcinogenesis	0.165851	1
Transcriptional misregulation in cancer	0.173932	1
Cytokine-cytokine receptor interaction	0.175684	1
Food Folate
mTOR signaling pathway	0.00767588	1
Asthma	0.0177702	1
Nicotinate and nicotinamide metabolism	0.0243826	1
Allograft rejection	0.0267994	1
Graft-versus-host disease	0.0275281	1
Intestinal immune network for IgA production	0.0297604	1
Mucin type O-glycan biosynthesis	0.0321866	1
Type I diabetes mellitus	0.034088	1
Autoimmune thyroid disease	0.0370018	1
Other types of O-glycan biosynthesis	0.0409496	1
Fortified Folate
Linoleic acid metabolism	0.0135946	0.746145
Asthma	0.0137388	0.746145
Allograft rejection	0.0210329	0.746145
Graft-versus-host disease	0.0213195	0.746145
Nicotinate and nicotinamide metabolism	0.0217748	0.746145
Mucin type O-glycan biosynthesis	0.0235022	0.746145
Drug metabolism - cytochrome P450	0.0239398	0.746145
Chemical carcinogenesis - DNA adducts	0.0242505	0.746145
Autoimmune thyroid disease	0.0246573	0.746145
Steroid hormone biosynthesis	0.0251325	0.746145
Natural Folate
One carbon pool by folate	0.000237	0.0872581
Folate transport and metabolism	0.0182386	1
Glycine, serine and threonine metabolism	0.0227414	1
Cysteine and methionine metabolism	0.029939	1
RIG-I-like receptor signaling pathway	0.0344834	1
EGFR tyrosine kinase inhibitor resistance	0.0548574	1
Longevity regulating pathway	0.0597842	1
HIF-1 signaling pathway	0.0695359	1
FoxO signaling pathway	0.0813766	1
Insulin signaling pathway	0.0845464	1
Supplemental Folate
Butanoate metabolism	0.0215701	0.97752
Protein export	0.0216814	0.97752
Glyoxylate and dicarboxylate metabolism	0.0231586	0.97752
Propanoate metabolism	0.0298316	0.97752
Tryptophan metabolism	0.0312649	0.97752
beta-Alanine metabolism	0.0313357	0.97752
Alanine, aspartate and glutamate metabolism	0.0347413	0.97752
Vasopressin-regulated water reabsorption	0.0420076	0.97752
Valine, leucine and isoleucine degradation	0.0436383	0.97752
Vibrio cholerae infection	0.0493482	0.97752

## Sheet: Table S5
Supplemental Table S5: Overlapping Differentially Methylated Regions in Hispanic Subjects
Chrom	UCSC RefGene Name	Leukemic Blast Region				Folate Region				Mean Coefficient For Region
		Start Pos	End Pos	N Probes	Z Sidak P	Start Pos	End Pos	N Probes	Z Sidak P	Folate DFE	Blast Set 1	Blast Set 2
Total DFEs
chr11	C11orf90	93582929	93583973	9	8.84e-05	93583509	93583973	7	0.005235	0.0003	1.9895	1.6472
chr22	FAM118A;FAM118A;FAM118A	45703899	45706726	18	5.42e-13	45704902	45705265	7	1.16e-05	-0.000308	2.44526	1.82542
chr3	TUSC4;CYB561D2	50387146	50388910	18	2.44e-21	50388659	50388924	7	7.1e-06	0.000336	0.0625277	0.983796
Food DFEs
chr1	TACSTD2;TACSTD2	59042113	59043873	12	5.81e-13	59042931	59043370	9	0.000125	-0.000431	2.75138	3.25508
chr12	KCNA6;KCNA6	4916913	4919230	11	2.81e-06	4918075	4919138	8	1.19e-06	0.000473	1.85037	1.60129
chr12	CCDC60;CCDC60	119772354	119772577	2	2.39e-05	119772421	119772701	5	0.008501	-0.000234	2.31086	2.36816
chr1	TACSTD2;TACSTD2	89177266	89180843	9	4.62e-16	89180587	89180843	3	0.0106	-0.00036	-4.26706	-5.11096
chr19	LYPD5	44324467	44325008	11	1.02e-18	44324747	44325139	2	0.0161	-0.000232	3.70354	4.03923
chr22	FAM118A;FAM118A;FAM118A	45703899	45706726	18	5.42e-13	45704675	45705265	8	3.8e-11	-0.000418	2.44968	1.6698
chr3	LIMD1	45635223	45636386	7	0	45636060	45636386	7	0.00495	-0.000167	-4.40812	-2.94046
chr4	EIF4E;EIF4E;EIF4E;EIF4E;EIF4E	99849011	99851211	19	3.99e-06	99851003	99851211	6	0.01585	-0.000278	-2.37631	-0.677291
chr7	LOC100132707;LOC100132707	154719422	154720452	4	4.07e-43	154719422	154720452	5	1.69e-09	0.000601	-3.85653	-1.64483
Fortified DFEs
chr11	LTBP3;LTBP3;LTBP3	65313608	65315625	8	1.46e-05	65314161	65314454	4	0.03136	0.000982	-0.325092	-0.429739
chr20	BLCAP;BLCAP;BLCAP;BLCAP;NNAT;NNAT;BLCAP	36147042	36150061	40	9.98e-06	36148375	36149452	32	2.25e-09	0.000327	2.11157	1.89459
chr3	LIMD1	45635223	45636386	7	0	45636060	45636386	7	0.001251	-0.000251	-4.40812	-2.94046
chr11	LTBP3;LTBP3;LTBP3	29454623	29455256	7	0.008821	29454623	29454954	6	0.002264	-0.000439	-1.3933	-1.59925
chr6	C6orf221	74072242	74072447	7	1.25e-10	74072242	74072447	7	0.002559	0.000578	1.59746	0.983146
chr7	LOC100132707;LOC100132707	154719422	154720452	4	4.07e-43	154719422	154720452	5	8.42e-08	0.00082	-3.85653	-1.64483
Natural DFEs
chr1	TACSTD2	59042113	59043873	12	5.81e-13	59042971	59043370	8	0.000682	-0.000828	2.55476	3.13909
chr1	NA	242220538	242220925	3	0.000803	242220771	242220925	2	0.0206	-0.0010144	0.737295	0.886445
chr12	KCNA6;KCNA6	4916913	4919230	11	2.81e-06	4917950	4919230	12	1.55e-18	0.00135195	2.00421	1.59556
chr1	TACSTD2	44324467	44325008	11	1.02e-18	44324856	44325139	9	0.003939	-0.000451	3.50257	3.80215
chr22	FAM118A;FAM118A;FAM118A	45703899	45706726	18	5.42e-13	45704675	45705265	8	2.74e-17	-0.000923	2.44968	1.6698
chr3	PLSCR1;PLSCR1	146262174	146262761	5	2.46e-18	146262174	146262652	8	0.0122	-0.000666	-1.95897	-0.470114
Supplemental DFEs
chr1	NA	28573736	28573940	4	1.39e-27	28573736	28573940	4	0.000938	0.367485	-2.50872	-0.416041
chr1	NA	228890820	228891306	4	0.001157	228890820	228891036	3	0.003071	0.739473	2.94817	1.60501
chr11	CAT;CAT	34460107	34461028	13	3.3e-22	34460298	34460557	7	0.04088	0.65298	-2.22699	-0.610709
chr19	EXOC3L2	45737208	45738115	10	6.95e-07	45737603	45738115	7	4.4e-07	-0.504822	1.67185	2.55709
chr19	LENG9;CDC42EP5	54974383	54977744	11	2.71e-27	54976211	54976756	4	0.000514	0.537484	3.26543	3.46441
chr2	NA	66659348	66662585	15	8e-16	66659348	66659590	4	0.003614	0.27063	3.92003	4.0469
chr3	COL7A1	48631834	48633441	12	0.003138	48632568	48632892	7	0.00176	0.508301	0.690343	1.05467
chr3	NA	195578011	195578280	5	0.00319	195578011	195578280	5	4.33e-05	0.978629	-1.88787	-1.99431
chr6	NHLRC1	18122474	18123232	10	1.43e-08	18122965	18123305	10	0.001695	0.303982	2.59969	1.5041
chr7	FOXK1	4762070	4763182	7	0.008631	4762236	4762371	2	0.02445	-0.929142	-2.29381	-2.80301
chr9	GPSM1;GPSM1;LOC26102	139221716	139222701	2	2.89e-10	139222701	139222968	2	0.00593	-0.305989	-3.04301	-2.35318
chrX	CDK16;CDK16	47077266	47077986	12	1.83e-24	47077168	47077524	10	0.000696	0.557701	-2.79537	-1.57935

## Sheet: Table S6
Supplemental Table S6: Overlapping Differentially Methylated Regions in Non-Hispanic White Subjects
Chrom	UCSC RefGene Name	Leukemic Blast Region				Folate Region				Mean Coefficient For Region
		Start Pos	End Pos	N Probes	Z Sidak P	Start Pos	End Pos	N Probes	Z Sidak P	Folate DFE	Blast Set 1	Blast Set 2
Total DFEs
chr1	CRYZ;CRYZ;CRYZ;TYW3;TYW3;CRYZ;CRYZ;CRYZ;TYW3;CRYZ;CRYZ	75198403	75199496	10	6.63e-05	75198403	75199177	13	3.43e-14	-0.000637	-1.97145	-0.0782243
chr10	ADARB2	1505595	1506175	4	8.93e-06	1505472	1505654	4	0.03547	0.000733	-3.42717	-3.65104
chr16	CMTM2	66612955	66613970	12	7.75e-14	66612955	66613407	11	3.86e-06	0.000393	-2.12966	-1.30981
chr1	CRYZ;CRYZ;CRYZ;TYW3;TYW3;CRYZ;CRYZ;CRYZ;TYW3;CRYZ;CRYZ	40935998	40937908	12	0.007368	40937250	40937365	5	0.02508	0.000404	2.69933	3.99393
chr18	C18orf1;C18orf1;C18orf1;C18orf1	13611370	13611824	7	2.82e-08	13611190	13611576	10	1.03e-05	0.00024	-1.95007	-0.579314
chr18	ANKRD30B	14747888	14748298	7	9.4e-06	14747888	14748298	8	0.000144	0.000379	2.75842	3.13641
chr2	NA	5846917	5847414	4	2.02e-07	5847191	5847414	3	0.0361	-0.000516	1.90322	0.945394
chr4	NPFFR2	72897281	72897868	7	0.01239	72897565	72897868	6	1.13e-05	-0.000458	2.02947	2.26757
chr4	SNHG8;SNORA24	119199621	119200372	12	1e-10	119199871	119200246	6	0.001389	0.000212	-2.20453	-0.0323933
chr6	NA	31650735	31651362	12	5.13e-06	31650735	31651362	13	8.18e-09	0.000649	2.35758	1.85201
chr6	PPT2;PPT2	32115211	32123701	112	1.88e-27	32121249	32121566	13	2.31e-05	0.000197	0.658657	1.33715
chr6	CRISP2;CRISP2;CRISP2;CRISP2;CRISP2;CRISP2;CRISP2;CRISP2;CRISP2;CRISP2	49681178	49681391	7	1.51e-08	49681178	49681851	12	3.47e-13	-0.000596	1.79794	1.95096
chr8	LYNX1;LYNX1;LYNX1	143858414	143859990	18	1.18e-09	143859669	143860090	9	0.000143	0.000385	0.982556	1.96816
Food DFEs
chr1	CRYZ;CRYZ;CRYZ;TYW3;TYW3;CRYZ;CRYZ;CRYZ;TYW3;CRYZ;CRYZ	75198403	75199496	10	6.632e-05	75198582	75199177	12	1.249e-07	-0.000906245	-2.00228	-0.0754979
chr19	ZNF577;ZNF577;ZNF577	52390810	52391789	13	3.767e-07	52391090	52391480	10	0.002755	0.000530021	2.55459	3.37067
chr19	ZNF418;ZNF418	58446312	58448067	12	0.001401	58446600	58446988	10	0.0007283	0.000287295	1.4835	1.40576
chr1	CRYZ;CRYZ;CRYZ;TYW3;TYW3;CRYZ;CRYZ;CRYZ;TYW3;CRYZ;CRYZ	200468445	200469026	5	0.0006639	200468445	200469026	6	5.802e-07	-0.00110665	2.02625	1.85717
chr4	NPFFR2	72897281	72897868	7	0.01239	72897565	72897868	6	0.0001389	-0.000746902	2.02947	2.26757
chr5	MGC29506	138725482	138726375	5	1.761e-13	138725482	138725830	5	0.006104	0.000229887	-1.79491	-1.02478
chr6	CRISP2;CRISP2;CRISP2;CRISP2;CRISP2;CRISP2;CRISP2;CRISP2;CRISP2;CRISP2	49681178	49681391	7	1.511e-08	49681178	49681851	12	3.026e-06	-0.000725861	1.79794	1.95096
chr6	C6orf174	127796287	127797286	7	1.711e-07	127796683	127797286	5	6.13e-07	-0.000974535	2.12459	1.40936
chr8	LYNX1;LYNX1;LYNX1	143858414	143859990	18	1.18e-09	143859669	143859990	8	0.0002343	0.000652578	0.982556	1.96816
chrX	PABPC5	90689826	90690987	4	6.772e-14	90689794	90690118	5	0.01855	0.000512595	3.4035	3.37596
Fortified DFEs
chr1	CRYZ;CRYZ;CRYZ;TYW3;TYW3;CRYZ;CRYZ;CRYZ;TYW3;CRYZ;CRYZ	75198403	75199496	10	6.63e-05	75198768	75199177	6	0.02678	-0.000964	-1.74131	-0.0560749
chr1	PVRL4	161049147	161049677	6	5.56e-07	161049443	161049677	5	1.15e-05	-0.000727	2.26646	2.33583
chr10	GDF2	48416463	48417904	11	1.38e-06	48416781	48416977	7	0.01151	-0.000611	2.47195	1.94057
chr1	CRYZ;CRYZ;CRYZ;TYW3;TYW3;CRYZ;CRYZ;CRYZ;TYW3;CRYZ;CRYZ	99734081	99735202	10	0.02349	99734513	99735133	6	3.91e-05	-0.0010637	0.990608	1.25773
chr11	ASCL2	2290953	2293665	42	3.66e-15	2292890	2293305	15	5.8e-07	-0.000662	1.90864	1.9505
chr12	ANKRD33;ANKRD33	52281482	52282079	8	0.003409	52281652	52282204	10	2.15e-05	-0.000566	1.7322	1.97586
chr12	GPR133	131519906	131519998	2	6.11e-11	131519883	131520382	6	1.89e-05	-0.0014662	-4.87092	-3.42343
chr16	ABAT;ABAT	8806359	8807043	12	9.74e-10	8806660	8807018	8	0.02371	0.000592	2.48811	2.79533
chr19	ZNF577;ZNF577;ZNF577	52390810	52391789	13	3.77e-07	52391090	52391480	10	0.007028	0.000601	2.55459	3.37067
chr3	NA	142666108	142666476	4	1.36e-09	142666108	142666476	4	6.39e-05	-0.000768	2.56988	2.73991
chr4	LRPAP1	3516637	3516758	2	0.000369	3516534	3516758	3	0.02482	-0.000924	1.42359	0.981165
chr4	NPFFR2	72897281	72897868	7	0.01239	72897565	72897868	6	1.94e-05	-0.0010472	2.02947	2.26757
chr6	PPP1R2P1	32847530	32847845	10	0.000815	32847530	32847845	11	0.024	-0.000419	1.91338	2.18755
chr6	CRISP2;CRISP2;CRISP2;CRISP2;CRISP2;CRISP2;CRISP2;CRISP2;CRISP2;CRISP2	49681178	49681391	7	1.51e-08	49681178	49681851	12	1.6e-06	-0.000948	1.79794	1.95096
chrX	PABPC5	90689826	90690987	4	6.77e-14	90689794	90690118	5	0.007951	0.000678	3.4035	3.37596
Natural DFEs
chr1	S100A13;S100A13;S100A1;S100A13;S100A13;S100A13	153599479	153601878	12	4.06e-18	153599479	153600064	13	0.00014	0.00193944	-2.68108	-2.70794
chr18	ANKRD30B	14747888	14748298	7	9.4e-06	14748040	14748298	7	0.0181	0.00141188	2.84766	3.12253
chr19	YJEFN3	19639553	19640075	6	1.72e-20	19639374	19639596	6	0.002666	0.00244455	2.44752	2.28903
chr1	S100A13;S100A13;S100A1;S100A13;S100A13;S100A13	200468445	200469026	5	0.000664	200468445	200469026	6	8.04e-09	-0.0026737	2.02625	1.85717
chr3	NEK11;NEK11;NEK11;ASTE1	130745442	130745959	12	7.6e-13	130745497	130745839	8	1.34e-05	0.000753	-1.00367	-0.113582
chr6	NA	28583971	28584464	12	7.97e-14	28583971	28584155	11	0.000249	-0.0011946	2.46121	3.53418
chr8	LYNX1;LYNX1;LYNX1	143858414	143859990	18	1.18e-09	143859669	143860090	9	1.87e-05	0.00138431	0.982556	1.96816
Supplemental DFEs
chr1	ISG15;ISG15	948740	948893	3	8.955e-35	948740	948893	5	0.0286	0.353286	-2.56461	-0.20728
chr10	CYP26C1	94819559	94822747	14	9.859e-14	94820892	94821085	5	6.431e-05	0.553971	2.49709	2.63624
chr11	CAT	34460107	34461028	13	3.299e-22	34460107	34460557	11	0.0001743	-0.946558	-2.16869	-0.761354
chr1	ISG15;ISG15	66233905	66235081	10	2.228e-07	66233439	66233952	8	0.0008641	0.230707	-1.01106	-0.072932
chr11	OPCML;OPCML	132662455	132662963	3	0.03475	132662772	132662963	3	0.02417	0.999839	1.88363	1.7548
chr16	SLC9A3R2;SLC9A3R2	2082689	2084192	4	0.02548	2083128	2083393	5	0.009727	0.37207	-1.26434	-0.481965
chr20	C20orf72;SNX5;SNX5	17948694	17950694	20	7.48e-24	17949200	17949623	12	2.588e-07	0.464873	-1.00249	-0.0826391
chr3	PRR23A	138725153	138725425	7	1.141e-14	138725153	138725425	8	0.0005669	-0.679254	2.17751	1.87535
chr5	PLEKHG4B	155061	155199	3	0.0003147	154998	155199	4	1.505e-09	1.0583	-2.73857	-3.28948
chr6	NA	31275148	31276797	23	0.0362	31275551	31275875	9	0.0007341	-1.12501	0.884022	1.36846
chrX	NA	106749745	106751450	9	5.435e-08	106750120	106750612	5	0.0002154	1.30146	3.04595	2.36426

## Sheet: Table S7
Supplemental Table S7: Overlapping Differentially Methylated Regions in Low-Income Subjects
Chrom	UCSC RefGene Name	Leukemic Blast Region				Folate Region				Mean Coefficient For Region
		Start Pos	End Pos	N Probes	Z Sidak P	Start Pos	End Pos	N Probes	Z Sidak P	Folate DFE	Blast Set 1	Blast Set 2
Total DFEs
chr10	PAOX;PAOX;PAOX	135202522	135203200	5	3.379e-06	135202611	135203102	5	0.004318	0.000286901	-1.15597	-0.866815
chr11	TPCN2	68815449	68816938	10	1.602e-05	68815449	68815682	3	0.03663	-0.000190164	0.261227	0.0528394
chr1	GALE;GALE;GALE	4916913	4919230	11	2.807e-06	4918075	4918391	5	0.01831	0.000252529	1.8161	2.0455
chr12	AGAP2;LOC100130776;AGAP2	58119543	58121004	8	1.48e-12	58119915	58120237	6	0.004397	0.000327428	2.78582	2.69258
chr12	E2F7	77417567	77417738	2	0.0006695	77417567	77417738	2	0.03879	-0.00108692	2.59367	2.44879
chr16	NA	89632174	89632749	5	2.051e-13	89632344	89632749	4	0.003052	0.000344708	-1.69248	-1.38622
chr17	RPH3AL	171006	171434	5	0.002619	170770	171257	9	5.407e-05	-0.000462672	2.33455	1.72347
chr19	APC2	1466497	1468943	9	0.0001611	1467008	1467032	3	0.02606	0.000328891	1.26169	2.22187
chr6	NA	28583971	28584464	12	7.971e-14	28583971	28584121	9	0.01068	-0.000166457	2.15333	2.99734
chr6	MAS1L	29454623	29455256	7	0.008821	29454623	29454888	5	0.02592	-0.000164585	-0.968078	-1.39664
chr6	RNF39;RNF39	30038720	30039600	27	7.593e-13	30039132	30039600	14	0.0001806	-0.000576651	3.97867	4.63965
chr6	PPT2;PRRT1;PPT2	32115211	32123701	112	1.883e-27	32120584	32121225	17	0.0003609	0.000169343	2.36508	2.54035
chr6	CRISP2;CRISP2;CRISP2;CRISP2;CRISP2	49681178	49681391	7	1.511e-08	49681334	49681851	7	0.0004865	-0.00022567	1.16921	1.49851
chr8	FDFT1	11659497	11660924	10	0.002606	11659832	11660393	11	4.114e-05	0.000162741	-0.853456	0.130726
chr8	SCARA5	27737078	27737223	2	0.0003008	27737078	27737223	2	0.001558	-0.000362525	1.97787	2.21697
Food DFEs
chr1	NA	247802703	247803166	7	7.16e-08	247802703	247803033	7	0.01065	-0.000456	2.55252	2.57527
chr10	PAOX;PAOX;PAOX	135202522	135203200	5	3.38e-06	135202522	135203200	7	1.21e-08	0.000425	-1.77556	-1.55465
chr11	TPCN2	68815449	68816938	10	1.6e-05	68815449	68815682	3	0.01825	-0.000271	0.261227	0.0528394
chr1	NA	102702285	102702656	4	1.81e-10	102702414	102702656	3	2.2e-06	-0.000415	3.72904	3.18966
chr12	KCNA6	4916913	4919230	11	2.81e-06	4918075	4918391	5	0.000137	0.000426	1.8161	2.0455
chr12	TMPRSS12	51236582	51236768	6	5.42e-07	51236446	51236768	7	0.01819	-0.000228	2.08405	1.53914
chr13	NA	76444798	76445108	7	0.03747	76444798	76445108	8	0.03423	-0.000238	1.37442	0.486881
chr14	DIO2;DIO2;DIO2	80676274	80677688	4	0.000165	80677608	80677847	4	0.000234	-0.000263	1.36288	1.45965
chr14	MEG3;MEG3;MEG3	101290195	101294430	29	2.23e-07	101294430	101294623	2	0.01108	-0.000638	3.15367	1.0484
chr16	ANKRD26P1	46603015	46604297	7	4.23e-12	46603015	46603321	6	0.03711	-0.000329	1.56266	1.49042
chr19	C19orf6;C19orf6	1008643	1009949	4	0.001138	1009642	1009949	5	0.003159	-0.000214	0.884236	0.32978
chr2	C2orf65	74875253	74876010	8	2e-15	74875253	74875561	8	0.008844	-0.000225	3.2197	3.95829
chr2	LOC100287216;SH3RF3	109744523	109747264	17	1.01e-06	109746691	109747003	5	0.002443	0.000266	-1.9389	-1.57475
chr6	MAS1L	29454623	29455256	7	0.008821	29454623	29454954	6	1.37e-05	-0.000256	-1.3933	-1.59925
chr6	GABBR1;GABBR1	29597991	29602390	31	1.73e-08	29599012	29599331	8	0.000844	0.000234	1.9746	1.33152
chr6	HLA-DQB2	32728862	32730299	21	4.93e-11	32729442	32729876	13	0.000119	-0.000357	2.20025	1.88458
chr6	PPP1R2P1	32847530	32847845	10	0.000815	32847530	32847845	11	0.03313	-0.000222	1.91338	2.18755
chr7	PON3	95025194	95027158	24	8.16e-15	95025855	95026211	13	0.000653	-0.000221	2.79567	3.25102
chr8	SCARA5	27737078	27737223	2	0.000301	27737078	27737223	2	0.02614	-0.000457	1.97787	2.21697
Fortified DFEs
chr1	NA	247802703	247803166	7	7.162e-08	247802703	247803033	7	0.004539	-0.000716205	2.55252	2.57527
chr10	ZNF33B	43133935	43134302	4	1.842e-08	43133935	43134302	5	5.449e-05	0.000451833	-1.47396	-0.103889
chr10	PAOX;PAOX;PAOX	135202522	135203200	5	3.379e-06	135202611	135203102	5	0.006097	0.000650302	-1.15597	-0.866815
chr1	NA	171006	171434	5	0.002619	170770	171257	9	2.462e-06	-0.000949284	2.33455	1.72347
chr2	DPP4	162929832	162930805	7	0.0001026	162929832	162930153	2	0.006138	-0.000595529	1.36553	2.105
chr6	GABBR1;GABBR1	29597991	29602390	31	1.732e-08	29599012	29599331	8	0.003629	0.000340895	1.9746	1.33152
Natural DFEs
chr1	GTF2B	89356964	89358043	8	4.86e-21	89357908	89358043	5	0.02563	-0.000747958	1.84926	1.25991
chr1	NA	117317838	117318232	5	0.01862	117317903	117318232	4	0.009964	-0.00077679	1.83731	1.17724
chr1	NA	242220538	242220925	3	0.0008028	242220538	242220925	3	4.56e-05	-0.00109835	1.35455	0.834701
chr1	GTF2B	88022744	88023243	6	1.309e-07	88022744	88023243	6	4.857e-10	-0.000790977	2.35742	2.71246
chr10	SLC16A12	91295159	91296457	14	7.352e-16	91296252	91296457	3	0.03084	-0.00074145	2.08083	1.40579
chr10	PAOX;PAOX;PAOX	135202522	135203200	5	3.379e-06	135202611	135203102	5	0.02039	0.000638669	-1.15597	-0.866815
chr12	KCNA6	4916913	4919230	11	2.807e-06	4918075	4919230	10	1.584e-10	0.000845912	2.00421	1.59556
chr12	AGAP2;LOC100130776;AGAP2	58119543	58121004	8	1.48e-12	58119915	58120237	6	0.001178	0.000832396	2.78582	2.69258
chr13	NA	21900506	21901649	4	3.669e-05	21900392	21900810	4	0.00105	-0.00123638	1.69649	2.41054
chr13	TRPC4;TRPC4;TRPC4;TRPC4;TRPC4;TRPC4	38443634	38445267	12	5.544e-16	38445013	38445267	2	0.01753	-0.000323836	1.38656	1.66009
chr14	DIO2;DIO2;DIO2	80676274	80677688	4	0.0001651	80677608	80677847	4	0.001305	-0.000418955	1.36288	1.45965
chr19	PPP1R13L;PPP1R13L	45884900	45885922	3	3.663e-09	45885800	45886078	4	0.01325	-0.000933763	2.60423	2.14148
chr2	C2orf84	24396224	24398859	13	3e-09	24397539	24397871	8	1.583e-05	-0.000436209	1.8878	1.77032
chr2	GTF2A1L;GTF2A1L;STON1-GTF2A1L	48844728	48845068	7	1.398e-07	48844728	48845068	7	0.002962	-0.000689056	1.85742	1.45323
chr2	DUSP19;DUSP19;DUSP19;DUSP19	183943388	183943938	6	0.000208	183943175	183943698	10	0.0003869	-0.000289509	-2.27707	-0.433396
chr2	BOLL;BOLL	198649771	198651576	16	5.225e-23	198649767	198650112	6	0.0009399	-0.000922229	1.90673	0.855541
chr2	ANKMY1;ANKMY1	241458886	241460664	8	1.267e-11	241458886	241459227	4	0.00544	-0.000772563	2.10839	2.32772
chr20	BLCAP;BLCAP;BLCAP;BLCAP;NNAT;NNAT;BLCAP	36147042	36150061	40	9.978e-06	36148375	36149271	31	7.559e-06	-0.000296903	2.13911	1.90684
chr22	C22orf26;LOC150381	46448690	46450114	11	7.85e-06	46449430	46450114	10	4.166e-05	-0.000498943	-2.3834	-2.33944
chr3	PRR23A	138725153	138725425	7	1.141e-14	138725153	138725425	8	0.0004332	-0.000514455	2.17751	1.87535
chr4	RBM46	155702172	155703429	11	3.571e-06	155702760	155703429	5	0.0001918	-0.000591734	2.22454	0.672017
chr5	NA	131281008	131281574	6	0.004398	131281008	131281439	6	0.0001429	-0.000716613	2.34372	0.161186
chr6	NA	28583971	28584464	12	7.971e-14	28583971	28584155	11	0.0003332	-0.000442611	2.46121	3.53418
chr6	NA	28601271	28601519	10	4.66e-11	28601271	28601519	10	0.0009984	-0.000695693	2.82368	1.83278
chr6	NA	28828946	28832672	50	1.055e-14	28829171	28829640	10	2.857e-08	-0.000837136	1.82315	0.692309
chr6	TNXB	32063394	32066121	42	0.0004448	32063835	32064258	15	0.001266	-0.000790923	2.55313	3.29892
chr6	PPT2;PRRT1;PPT2	32115211	32123701	112	1.883e-27	32120783	32121156	12	0.01515	0.000442639	2.40242	2.66633
chr6	HLA-DQB2	32728862	32730299	21	4.934e-11	32729442	32729823	12	0.005971	-0.000545484	2.46982	2.10034
chr6	PPP1R2P1	32847530	32847845	10	0.0008151	32847530	32847845	11	0.01474	-0.000388149	1.91338	2.18755
chr6	CRISP2;CRISP2;CRISP2;CRISP2;CRISP2	49681178	49681391	7	1.511e-08	49681178	49681851	12	2.675e-09	-0.000751871	1.79794	1.95096
chr6	SPACA1	88757302	88757878	6	5.18e-07	88757302	88757392	5	0.006156	-0.000587572	2.53272	2.24408
chr6	NA	112688010	112688930	4	0.03221	112688010	112688607	3	0.002751	-0.000510838	1.43409	2.03314
chr6	C6orf174	127796287	127797286	7	1.711e-07	127796989	127797286	4	0.01374	-0.00080983	1.86811	1.14404
chr7	PON3	95025194	95027158	24	8.157e-15	95025836	95026248	15	0.0001746	-0.000369561	2.82915	3.19369
chr7	REPIN1;REPIN1;REPIN1;REPIN1	150067807	150069890	7	2.332e-07	150069577	150069890	5	0.04007	-0.000612825	1.85959	0.169527
chr7	NA	156400281	156400990	5	8.234e-05	156400711	156400990	5	0.01408	-0.000703018	1.96639	1.70281
chrX	FAM46D;FAM46D	79590789	79591032	8	1.957e-08	79590789	79591032	8	0.0002416	-0.000769306	2.67999	2.56853
Supplemental DFEs
chr16	C16orf73;C16orf73	1922149	1922425	4	7.93e-19	1922149	1922425	5	0.01907	0.191944	4.27283	5.74765
chr16	ABAT;ABAT	8806359	8807043	12	9.74e-10	8806569	8806966	8	0.01024	-0.366508	2.35721	2.99207
chr19	CCDC130	13858523	13859137	8	1.54e-15	13858523	13858605	6	0.000114	0.326517	-1.24178	-0.0025106
chr19	CDC42EP5	54974383	54977744	11	2.71e-27	54976211	54976756	4	9.46e-05	0.39454	3.26543	3.46441
chr2	COLEC11;COLEC11	3642400	3642967	8	3.05e-06	3642586	3642967	7	3.56e-06	-0.645954	2.46261	2.38931
chr2	GLB1L	220107058	220108267	4	0.000575	220108094	220108496	7	0.002065	0.592345	1.40682	1.24594
chr20	MATN4;RBPJL;MATN4;MATN4	43936663	43938184	10	0.0245	43936663	43937289	13	1.3e-06	-0.353666	0.0176812	0.566313
chr3	STAB1	52528955	52529524	9	0.009743	52529085	52529524	8	0.000111	0.25984	-1.49003	-0.0286234
chr4	TRAM1L1	118005533	118006832	10	2.33e-20	118006619	118006832	7	0.03581	-0.334724	4.94408	6.03539
chr5	AFF4	132298309	132299861	5	4.91e-05	132298309	132298364	2	0.006845	-0.332579	-2.0671	-0.0980751
chr8	LYNX1;LYNX1;LYNX1	143858414	143859990	18	1.18e-09	143859669	143860090	9	0.000505	0.428184	0.982556	1.96816
chrX	CDK16;CDK16	47077266	47077986	12	1.83e-24	47077168	47077524	10	1.23e-06	0.455679	-2.79537	-1.57935

## Sheet: Table S8
Supplemental Table S8: Overlapping Differentially Methylated Regions in High-Income Subjects
Chrom	UCSC RefGene Name	Leukemic Blast Region				Folate Region				Mean Coefficient For Region
		Start Pos	End Pos	N Probes	Z Sidak P	Start Pos	End Pos	N Probes	Z Sidak P	Folate DFE	Blast Set 1	Blast Set 2
Total DFEs
chr12	NA	3446067	3446781	3	0.0008235	3445716	3446079	4	3.505e-07	-0.000524691	0.56571	0.750279
chr14	NA	100203730	100204528	8	0.001703	100203942	100204258	3	0.03787	0.000427971	-1.46975	-1.66914
chr15	C15orf26;C15orf26	81426347	81426820	9	0.01539	81426347	81426669	8	0.004299	0.000522087	1.60281	2.26366
chr12	NA	36147042	36150061	40	9.978e-06	36148615	36149022	19	0.007218	0.000227604	2.41069	2.20786
chr22	PRAME;LOC648691;PRAME;PRAME;PRAME;PRAME	22901569	22902237	11	8.213e-07	22901569	22901880	8	1.084e-06	0.00035978	-2.17797	-1.48974
chr3	LPP	187870621	187872455	16	1.007e-17	187870621	187871034	7	1.595e-05	0.000356077	-1.57187	-1.06437
chr3	MFI2;MFI2	196750426	196750848	3	1.985e-05	196750158	196750506	3	5.734e-05	0.000407062	-1.05568	-1.2897
chr5	NA	131281008	131281574	6	0.004398	131281112	131281439	5	0.003085	0.000776914	2.53134	0.162266
chr7	NA	25895751	25900768	28	1.102e-15	25899118	25899194	3	0.03447	0.000250431	1.81053	1.86925
chr7	LOC100132707;LOC100132707	154719422	154720452	4	4.072e-43	154720213	154720452	3	0.002319	0.000603445	-4.01419	-1.46426
chr8	ARHGEF10	1896437	1900892	17	3.877e-21	1897020	1898438	6	5.132e-10	0.000704963	-3.31705	-3.66303
chr8	ARHGEF10	1896437	1900892	17	3.877e-21	1900353	1901041	10	1.282e-09	0.00054561	-2.83234	-2.94391
Food DFEs
chr1	NA	179555635	179557513	8	8.126e-16	179555635	179555662	3	0.002083	0.00182006	5.9894	5.05802
chr10	ADAMTS14;ADAMTS14	72432177	72432797	7	2.242e-05	72432461	72432797	8	0.0002427	0.000348996	2.56667	3.97353
chr11	FIBIN;FIBIN	27015592	27016671	7	1.9e-07	27015808	27015991	4	0.04023	0.000690057	3.06601	2.89847
chr1	NA	122015596	122020205	23	0	122018897	122019117	7	0.0007419	0.000463116	-2.12344	-1.67736
chr17	SLFN12L	33814596	33815523	6	0.002418	33814749	33814965	7	0.00156	-0.000517793	1.75227	1.85464
chr2	NA	105275613	105276153	5	2.989e-10	105275601	105275920	5	0.002364	0.00156111	3.04949	2.86288
chr20	BLCAP;BLCAP;BLCAP;BLCAP;NNAT;NNAT;BLCAP	36147042	36150061	40	9.978e-06	36148615	36149271	28	2.716e-05	0.000391443	2.23789	2.07213
chr3	MCCC1	182816738	182817584	11	5.822e-26	182817190	182817626	10	0.003943	-0.000712112	-2.15974	-0.405025
chr5	MARVELD2;MARVELD2	68710808	68711640	8	2.069e-08	68710808	68710907	5	0.0406	0.000662892	3.33803	4.05683
chr5	RUFY1	178977123	178978460	10	5.696e-31	178977123	178977406	8	0.000656	-0.00026118	-1.76128	-0.0787226
chr7	LOC100132707;LOC100132707	154719422	154720452	4	4.072e-43	154719422	154720452	5	2.224e-10	0.00107316	-3.85653	-1.64483
Fortified DFEs
chr1	CRYZ;CRYZ;CRYZ;TYW3;TYW3;CRYZ;CRYZ;CRYZ;TYW3;CRYZ;CRYZ	75198403	75199496	10	6.63e-05	75198582	75199177	12	2.18e-08	-0.0014156	-2.00228	-0.0754979
chr17	SLFN12L	33814596	33815523	6	0.002418	33814596	33814965	8	1.28e-05	-0.000567	1.45532	1.81463
chr17	TBCD;FN3K	80708279	80710066	10	6.36e-06	80708279	80708632	5	0.000915	-0.0028799	1.47317	1.93285
chr1	CRYZ;CRYZ;CRYZ;TYW3;TYW3;CRYZ;CRYZ;CRYZ;TYW3;CRYZ;CRYZ	239072674	239073223	4	0.00181	239072523	239072674	3	1.15e-06	-0.000423	2.84621	3.99358
chr3	MCCC1	182816738	182817584	11	5.82e-26	182817190	182817626	10	0.000835	-0.00097	-2.15974	-0.405025
chr5	NA	131281008	131281574	6	0.004398	131281008	131281574	8	5.96e-05	0.00134174	2.04656	0.0746205
chr6	GMDS	1624386	1625457	6	2.21e-06	1624978	1625756	6	5.96e-07	-0.000538	1.22013	2.05417
chr6	GOPC;GOPC	117923272	117924070	9	8.02e-28	117923795	117924070	6	0.008841	0.000575	-2.68122	-0.20241
chr7	LOC100132707;LOC100132707	154719422	154720452	4	4.07e-43	154719422	154720452	5	4.23e-12	0.00144576	-3.85653	-1.64483
Natural DFEs
chr6	NA	31275148	31276797	23	0.0362	31275551	31275875	9	0.000532	0.00206945	0.884022	1.36846
Supplemental DFEs
chr15	RGMA;RGMA;RGMA;RGMA;RGMA;RGMA;RGMA	93614970	93617168	19	1.286e-17	93616894	93617168	12	0.0001512	0.572616	-3.3469	-2.19096
chr19	SNAPC2	7982713	7986206	14	3.858e-08	7983877	7984171	5	0.0003483	0.262523	0.857201	0.91724
chr14	JPH4;JPH4	113593785	113593859	2	2.065e-05	113593785	113593859	2	0.0477	0.370062	-3.4761	-1.56615
chr2	DUSP19;DUSP19;DUSP19;DUSP19	183943388	183943938	6	0.000208	183943219	183943698	9	0.001421	0.374479	-2.27707	-0.433396
chr6	NA	28601271	28601519	10	4.66e-11	28601271	28601519	10	1.545e-08	1.2072	2.82368	1.83278
chr6	NA	30411932	30412351	3	1.009e-06	30411932	30412102	3	0.0004947	0.659363	3.85067	4.34243
chr8	ADRB3	37822562	37825156	9	1.067e-06	37824232	37824765	7	3.027e-05	0.535057	0.230096	0.916568

## Sheet: Table S9
Supplemental Table S9: Overlapping Differentially Methylated Regions in Hispanic Low-Income Subjects
Chrom	UCSC RefGene Name	Leukemic Blast Region				Folate Region				Mean Coefficient For Region
		Start Pos	End Pos	N Probes	Z Sidak P	Start Pos	End Pos	N Probes	Z Sidak P	Folate DFE	Blast Set 1	Blast Set 2
Total DFEs
chr1	PCSK9	55504848	55506014	12	1.96e-12	55505877	55506014	4	0.02211	0.000374	2.16648	1.71964
chr10	NA	15038045	15038349	3	1.87e-05	15038045	15038349	3	0.004165	-0.0012945	1.86988	2.1319
chr11	KCNQ1DN	2889602	2891495	34	3.48e-08	2890258	2890725	21	0.005968	0.000246	2.33688	2.41867
chr1	PCSK9	92702373	92703536	11	6.65e-17	92702373	92702912	10	0.002567	0.000376	2.41229	3.09729
chr14	LTB4R2;LTB4R2;LTB4R2;LTB4R;CIDEB;CIDEB	24779400	24781937	16	1.7e-13	24780404	24780926	12	6.21e-07	0.000491	-2.24979	-2.88465
chr17	RPH3AL	122697	124800	8	0.01004	123951	124012	3	0.01117	-0.000534	1.08667	0.398042
chr17	SLFN12L	33822621	33823690	4	3.63e-08	33823619	33823690	2	0.02874	0.000267	2.51481	2.52062
chr18	NA	54814303	54814548	2	1.28e-05	54814254	54814548	5	0.003417	0.000664	2.02949	0.648268
chr19	APC2	1466497	1468943	9	0.000161	1465962	1467032	7	2.18e-13	0.000601	0.899178	1.64926
chr19	NA	2858854	2859153	4	4.86e-12	2858854	2859153	4	0.005335	-0.000384	2.08807	1.92822
chr19	LYPD5	44324467	44325008	11	1.02e-18	44324747	44325139	10	0.005138	-0.000269	3.70354	4.03923
chr19	PPP1R13L;PPP1R13L	45884900	45885922	3	3.66e-09	45885800	45886078	4	0.01287	-0.000648	2.60423	2.14148
chr2	NA	200468445	200469026	5	0.000664	200468445	200468728	4	0.01347	0.000848	1.55471	1.42819
chr4	EIF4E;EIF4E;EIF4E;EIF4E;EIF4E	99849011	99851211	19	3.99e-06	99850885	99851211	7	6.66e-05	-0.000336	-2.22907	-0.599449
chr6	RNF39;RNF39	30038720	30039600	27	7.59e-13	30038859	30039801	27	3.3e-13	-0.000796	3.34377	3.21529
Food DFEs
chr11	MTNR1B	92702373	92703536	11	6.651e-17	92702628	92702912	5	9.465e-05	0.000661027	3.03937	3.75589
chr12	CCDC60	119772354	119772577	2	2.386e-05	119772354	119772701	6	0.0006702	-0.000327351	2.75858	2.57517
chr15	LASS3	101084507	101085710	8	1.141e-16	101084980	101085388	8	1.947e-05	-0.000808429	2.6431	3.03972
chr11	MTNR1B	44324467	44325008	11	1.02e-18	44324747	44325139	10	6.592e-05	-0.000371824	3.70354	4.03923
chr19	PPP1R13L;PPP1R13L	45884900	45885922	3	3.663e-09	45885800	45886078	4	6.137e-06	-0.000973772	2.60423	2.14148
chr22	TBX1;TBX1;TBX1	19749961	19754448	12	2.005e-08	19751654	19751899	3	0.001162	0.000718167	2.87042	2.96146
chr22	FAM118A;FAM118A	45703899	45706726	18	5.422e-13	45704675	45705265	8	8.318e-08	-0.000495028	2.44968	1.6698
chr4	EIF4E;EIF4E;EIF4E;EIF4E;EIF4E	99849011	99851211	19	3.989e-06	99850801	99851211	8	1.251e-09	-0.000503951	-1.93544	-0.563477
chr6	TNXB	32063394	32066121	42	0.0004448	32063726	32064246	16	1.77e-05	-0.00066275	2.08398	2.71473
chr7	HOXA11AS;HOXA11	27224123	27226148	28	0.019	27225733	27226148	7	0.003792	0.000294231	-0.930483	-0.176111
chr7	NA	27252541	27253834	5	0.02547	27253382	27253834	4	1.408e-05	0.000638808	1.39495	1.48068
Fortified DFEs
chr15	IGF1R	99499615	99500303	2	0.002211	99499605	99499719	3	0.008525	-0.000994116	-1.9656	-1.70954
chr17	RPH3AL	171006	171434	5	0.002619	170875	171257	7	0.0009572	-0.00124781	2.33455	1.72347
chr22	TBX1;TBX1;TBX1	19749961	19754448	12	2.005e-08	19750918	19751899	5	1.53e-10	0.00100224	2.3615	2.71821
chr15	IGF1R	27252541	27253834	5	0.02547	27253382	27253834	4	3.043e-06	0.000999389	1.39495	1.48068
Natural DFEs
chr1	NAV1;NAV1	201708522	201709675	9	1.16e-09	201708419	201708767	6	0.000111	0.00085342	-1.96987	-1.48481
chr1	MFSD4	205560943	205561906	11	1.48e-23	205561090	205561401	6	0.00579	0.00041721	-1.68836	-0.388889
chr1	NA	242220538	242220925	3	0.000803	242220538	242220925	3	0.000107	-0.0015097	1.35455	0.834701
chr1	NAV1;NAV1	88022744	88023243	6	1.31e-07	88022859	88023243	5	0.00017	-0.0010892	2.22072	2.68144
chr11	LTBP3;LTBP3;LTBP3	65313608	65315625	8	1.46e-05	65314233	65315284	4	0.004129	-0.0007067	-0.313338	-0.0129622
chr11	MTNR1B	92702373	92703536	11	6.65e-17	92702628	92702912	5	0.007569	0.00097594	3.03937	3.75589
chr12	KCNA6	4916913	4919230	11	2.81e-06	4918075	4919230	10	1.41e-09	0.00130908	2.00421	1.59556
chr15	LASS3	101084507	101085710	8	1.14e-16	101084980	101085388	8	0.000731	-0.0012074	2.6431	3.03972
chr16	UMOD;UMOD	20359444	20361044	8	8.52e-06	20360206	20360497	4	0.001706	-0.0005188	1.14622	1.45202
chr17	WFIKKN2	48911141	48913424	21	7.52e-05	48912164	48912860	13	2.06e-06	-0.0006058	1.75695	1.96301
chr17	NA	78417789	78418426	7	1.26e-05	78417789	78418076	6	0.0368	0.00069749	1.80124	1.55686
chr19	LYPD3;LYPD3	43969650	43970683	8	0.000796	43969650	43970048	7	5.29e-05	-0.0004621	1.20941	2.22445
chr19	LYPD5	44324467	44325008	11	1.02e-18	44324747	44325139	10	0.000691	-0.0005416	3.70354	4.03923
chr19	PPP1R13L;PPP1R13L	45884900	45885922	3	3.66e-09	45885800	45886078	4	2.53e-05	-0.0014458	2.60423	2.14148
chr2	GTF2A1L;STON1-GTF2A1L;GTF2A1L	48844728	48845068	7	1.4e-07	48844728	48845068	7	4.39e-06	-0.0011325	1.85742	1.45323
chr2	DUSP19;DUSP19;DUSP19;DUSP19	183943388	183943938	6	0.000208	183943175	183943698	10	8.01e-07	-0.000473	-2.27707	-0.433396
chr20	BLCAP;BLCAP;BLCAP;BLCAP;NNAT;NNAT;BLCAP	36147042	36150061	40	9.98e-06	36148375	36149231	30	4.08e-06	-0.0004326	2.19632	1.93113
chr22	FAM118A;FAM118A	45703899	45706726	18	5.42e-13	45704675	45705265	8	2.87e-17	-0.0011006	2.44968	1.6698
chr22	C22orf26;LOC150381	46448690	46450114	11	7.85e-06	46449430	46450114	10	1.12e-05	-0.0007533	-2.3834	-2.33944
chr3	MAGI1;MAGI1	65342216	65342971	5	5.21e-14	65342546	65342843	3	0.01418	-0.0010401	3.06495	3.06651
chr3	PRR23A	138725153	138725425	7	1.14e-14	138725153	138725425	8	0.007163	-0.0007017	2.17751	1.87535
chr3	PLSCR1;PLSCR1	146262174	146262761	5	2.46e-18	146262174	146262434	2	0.02711	-0.0008432	-1.95897	-0.470114
chr4	EIF4E;EIF4E;EIF4E;EIF4E;EIF4E	99849011	99851211	19	3.99e-06	99850801	99851211	8	2.58e-06	-0.0007225	-1.93544	-0.563477
chr4	RBM46	155702172	155703429	11	3.57e-06	155702409	155703429	9	1.38e-07	-0.0006994	1.9085	1.18871
chr4	ODZ3	183721183	183721778	5	0.000119	183721565	183721778	4	0.02955	-0.0007234	1.86644	0.223966
chr6	NA	28828946	28832672	50	1.06e-14	28829171	28829640	10	1.62e-05	-0.0010078	1.82315	0.692309
chr6	TNXB	32063394	32066121	42	0.000445	32063595	32064956	37	2.86e-13	-0.0010286	1.83596	2.17945
chr6	NA	33129017	33130034	17	6.94e-07	33129850	33130034	4	0.000259	-0.0004604	-0.932149	-0.40629
chr6	NA	90596146	90597591	9	0.000581	90597340	90597591	4	0.007835	-0.0007041	1.20409	1.71145
chr7	NA	156400281	156400990	5	8.23e-05	156400711	156400990	5	0.02597	-0.001013	1.96639	1.70281
chr9	NA	90439478	90440066	5	6.88e-09	90439478	90439702	3	0.02084	-0.0010955	1.43858	0.217297
Supplemental DFEs
chr1	NA	1003376	1005398	10	5.965e-05	1003126	1003417	3	0.0444	2.16939	2.09361	1.25502
chr1	NA	28573736	28573940	4	1.39e-27	28573736	28573940	4	9.859e-08	0.683176	-2.50872	-0.416041
chr1	NA	113286397	113287238	6	4.674e-14	113286610	113287034	3	1.442e-08	0.928075	4.75279	4.7944
chr1	NA	159824538	159825761	9	6.103e-08	159825595	159825761	4	0.005079	-0.888762	3.54465	4.46974
chr1	NA	228890820	228891306	4	0.001157	228890820	228891036	3	0.005516	1.07569	2.94817	1.60501
chr10	NA	45360205	45360969	6	2.058e-13	45360781	45360969	3	0.002993	0.820425	-2.82991	-2.71375
chr11	CAT	34460107	34461028	13	3.299e-22	34460107	34460557	11	4.205e-05	0.891364	-2.16869	-0.761354
chr11	ACP2;NR1H3;ACP2	47270041	47270874	15	2.301e-33	47270235	47270567	12	0.002424	0.253567	-1.5879	0.00918292
chr11	NA	133657751	133658009	2	2.881e-07	133657751	133658009	2	0.03437	0.942096	3.30068	3.975
chr15	PTPLAD1	65821556	65823539	15	0	65823441	65823539	3	0.00472	0.522079	-1.87284	0.0134672
chr16	SNRNP25;POLR3K	103024	104183	9	6.053e-09	102920	103024	3	0.01288	0.250352	-2.53999	0.0356083
chr19	CCDC130	13858523	13859137	8	1.538e-15	13858523	13858870	7	4.22e-25	1.01056	-1.16126	0.0212645
chr19	EXOC3L2	45737208	45738115	10	6.947e-07	45737603	45738115	7	4.632e-09	-0.827418	1.67185	2.55709
chr19	LENG9;CDC42EP5	54974383	54977744	11	2.706e-27	54976211	54976756	4	2.854e-07	1.03853	3.26543	3.46441
chr2	NA	928673	928958	5	7.816e-06	928673	928958	5	0.02886	0.502139	2.2187	1.22548
chr2	NA	66659348	66662585	15	7.997e-16	66659348	66659590	4	1.816e-10	0.609028	3.92003	4.0469
chr20	MATN4;RBPJL;MATN4;MATN4;MATN4;MATN4;MATN4	43936663	43938184	10	0.0245	43936663	43937177	9	3.386e-08	-0.741809	-0.0615925	0.672658
chr3	COL7A1	48631834	48633441	12	0.003138	48632568	48632892	7	0.0003275	0.816929	0.690343	1.05467
chr3	STAB1	52528955	52529524	9	0.009743	52528955	52529524	9	2.905e-07	0.467087	-1.5035	0.0497372
chr5	KCNIP1	169780299	169780916	6	2.868e-06	169780480	169780772	4	0.003139	0.507141	-2.12091	-1.57874
chr6	NA	31275148	31276797	23	0.0362	31275551	31275875	9	0.003737	1.18294	0.884022	1.36846
chr6	NA	161100122	161100672	5	1.335e-19	161100122	161100672	6	1.905e-06	0.896857	3.41217	4.56665
chr7	NA	158819531	158820591	5	0.0003331	158819531	158819822	3	0.03194	0.124347	-1.99075	-2.82149
chr8	LYNX1;LYNX1;LYNX1	143858414	143859990	18	1.18e-09	143859669	143859990	8	0.03043	0.762089	0.982556	1.96816
chrX	CDK16;CDK16	47077266	47077986	12	1.827e-24	47077168	47077524	10	0.002581	0.752837	-2.79537	-1.57935

## Sheet: Table S10
Supplemental Table S10: Overlapping Differentially Methylated Regions in Non-Hispanic White Low-Income Subjects
Chrom	UCSC RefGene Name	Leukemic Blast Region				Folate Region				Mean Coefficient For Region
		Start Pos	End Pos	N Probes	Z Sidak P	Start Pos	End Pos	N Probes	Z Sidak P	Folate DFE	Blast Set 1	Blast Set 2
Food DFEs
chr1	S100A13;S100A13;S100A13;S100A13;S100A1;S100A13;S100A13	153599479	153601878	12	4.061e-18	153599479	153599831	12	0.0001801	0.000821353	-2.74155	-3.04429
Natural DFEs
chr10	PAOX;PAOX;PAOX	135202522	135203200	5	3.38e-06	135202611	135203102	5	0.00782	0.00639615	-1.15597	-0.866815
chr2	MOBKL3;MOBKL3;MOBKL3	198379881	198381335	18	6.34e-34	198380184	198381335	23	4.06e-13	0.00369179	-1.58329	-0.134102
